# Supplementary material for: Azole Resistance Mechanisms in Pathogenic Malassezia furfur
Source: Antimicrob Agents Chemother. 2021 Apr 19;65(5):e01975-20. doi: 10.1128/AAC.01975-20 (PMC8092866; doi:10.1128/AAC.01975-20)
Supplement: Supplemental file 4 [file AAC.01975-20-s0004.xlsx]

## Sheet: CTZtreatment
	UT7982 vs CTZ7982 (11)			UT7019 vs CTZ7019 (33)			UTPK23 vs CTZPK23 (11)
#	Malassezia hit gene names	Mean Fold change	#	Malassezia hit gene names	Mean Fold change	#	Malassezia hit gene names	Mean Fold change
1	Similar to S.cerevisiae protein SNQ2	3.21706	1	Similar to S.cerevisiae protein SNQ2	3.70992	1	Similar to S.cerevisiae protein SNQ2	4.91097
2	Putative peptide transporter ptr2 (ptr2a)	0.952826	2	Putative peptide transporter ptr2	1.48916
3	Amino acid transporter	1.74498	3	Amino acid transporter*	1.68642
4	Myo-inositol transporter, ITR	1.26473	4	Myo-inositol transporter, ITR	1.57135
5	Oligo peptide transporter, OPT1 (opt)	3.06958	5	Oligo peptide transporter, OPT1 (opt)	3.67419
6	Similar to S.cerevisiae protein ALR2 (Probable Mg(2+)	1.25794	6	Similar to S.cerevisiae protein ALR2 (Probable Mg(2+)	2.12031
7	Similar to S.cerevisiae protein FLR1	3.39817	7	Similar to S.cerevisiae protein FLR1	1.60392
8	Multidrug transporter of the major facilitator superfamily	0.700759	8	multidrug transporter of the major facilitator superfamily	2.62704
9	Hemin transporter	1.06376	9	Hemin transporter	1.51106
10	Caffeine resistance protein 5	3.74136	10	Caffeine resistance protein 5	1.82174
11	Similar to S.cerevisiae protein MFM1 (Mitochondrial inner membrane magnesium transporter)	0.72376
			11	mfs monosaccharide transporter*	2.1-4.2	2	mfs monosaccharide transporter	13
			12	mitochondrial ABC transporter ATM	5.8	3	mitochondrial ABC transporter ATM	5.7
			13	Similar to S. cereviae protein STE6 (Plasma membrane ABC transporter)	3.7-11	4	Similar to S. cereviae protein STE6 (Plasma membrane ABC transporter)	28-40
			14	pleiotropic drug resistance abc transporter	2.0-12.0	5	pleiotropic drug resistance abc transporter	30.3-50.4
			15	Similar to S.cerevisiae protein YCF1 (Vacuolar glutathione S-conjugate transporter)	6.0-15.0	6	Similar to S.cerevisiae protein YCF1 (Vacuolar glutathione S-conjugate transporter)	15.8
			16	peroxisomal half abc transporter	3.5-3.6	7	peroxisomal half abc transporter	5.3
			17	Similar to S.cerevisiae protein DUR3 (Plasma membrane transporter for both urea and polyamines)	8.5-8.6	8	Similar to S.cerevisiae protein DUR3 (Plasma membrane transporter for both urea and polyamines)	10.7-17
			18	Similar to S.cerevisiae protein CWH43 (Putative sensor/transporter protein involved in cell wall biogenesis)	5.9	9	Similar to S.cerevisiae protein CWH43 (Putative sensor/transporter protein involved in cell wall biogenesis)	34-357
			19	multidrug resistance-associated abc transporter	4.4-36	10	multidrug resistance-associated abc transporter	11-476
						11	Similar to S.cerevisiae protein SIT1 (Ferrioxamine B transporter)	26-34
			20	hco3- transporter family protein	4.9
			21	Similar to S.cerevisiae protein PHO91 (Low-affinity vacuolar phosphate transporter)	2.7-3.1
			22	Similar to S.cerevisiae protein YBT1 (Transporter of the ATP-binding cassette (ABC) family)	3.1
			23	Magnesium transporter	5.5
			24	mitochondrial inner membrane abc transporter	3.3
			25	Similar to S.cerevisiae protein PTR2 (Integral membrane peptide transporter)	4.8-14
			26	solute carrier family 26 (sodium-independent sulfate anion transporter), member 11	2.4
			27	Similar to S.cerevisiae protein TPO3 (Polyamine transporter of the major facilitator superfamily)	30
			28	metal transporter CNNM	18-20
			29	Similar to S.cerevisiae protein SIT1 (Ferrioxamine B transporter)	9.0-19.0
			30	Similar to S.cerevisiae protein FLC1 (Putative FAD transporter)	25-57
			31	spermine transporter	4.8
			32	Similar to S.cerevisiae protein MSC2 (Endoplasmic reticulum zinc transporter)	6.8
			33	multidrug resistance protein 1	4.7-6.5
