# Supplementary material for: Azole Resistance Mechanisms in Pathogenic Malassezia furfur
Source: Antimicrob Agents Chemother. 2021 Apr 19;65(5):e01975-20. doi: 10.1128/AAC.01975-20 (PMC8092866; doi:10.1128/AAC.01975-20)
Supplement: Supplemental file 3 [file AAC.01975-20-s0003.xlsx]

## Sheet: ALL(5)
	Gene_id	Annotation
1	XLOC_002042	gnl|BL_ORD_ID|30800 KOS15080.1 dynamin protein dnm1 [Malassezia pachydermatis]
2	XLOC_004998	gnl|BL_ORD_ID|33194 KOS12686.1 arm repeat-containing protein [Malassezia pachydermatis]
3	XLOC_005175	gnl|BL_ORD_ID|14354 PKI85109.1 Rpb1p [Malassezia vespertilionis]
4	XLOC_006188	gnl|BL_ORD_ID|22706 SHO78876.1 Similar to S.cerevisiae protein RTS2 (Basic zinc-finger protein) [Malassezia sympodialis ATCC 42132]
5	XLOC_006189	gnl|BL_ORD_ID|22706 SHO78876.1 Similar to S.cerevisiae protein RTS2 (Basic zinc-finger protein) [Malassezia sympodialis ATCC 42132]

## Sheet: CTZ7982vsCTZPK23 (6)
	Gene_id	MalHit
1	XLOC_002042	gnl|BL_ORD_ID|30800 KOS15080.1 dynamin protein dnm1 [Malassezia pachydermatis]
2	XLOC_003089	gnl|BL_ORD_ID|32139 KOS13741.1 csr1-phosphatidylinositol transfer protein [Malassezia pachydermatis]
3	XLOC_004998	gnl|BL_ORD_ID|33194 KOS12686.1 arm repeat-containing protein [Malassezia pachydermatis]
4	XLOC_005175	gnl|BL_ORD_ID|14354 PKI85109.1 Rpb1p [Malassezia vespertilionis]
5	XLOC_006188	gnl|BL_ORD_ID|22706 SHO78876.1 Similar to S.cerevisiae protein RTS2 (Basic zinc-finger protein) [Malassezia sympodialis ATCC 42132]
6	XLOC_006189	gnl|BL_ORD_ID|22706 SHO78876.1 Similar to S.cerevisiae protein RTS2 (Basic zinc-finger protein) [Malassezia sympodialis ATCC 42132]

## Sheet: CTZ7982vsCTZ7019 (331)
	CTZ7019	CTZ7982	MalHit
0	XLOC_000185	XLOC_000185	gnl|BL_ORD_ID|16719 PKI82744.1 Pol2p [Malassezia vespertilionis]
1	XLOC_000185	XLOC_000185	gnl|BL_ORD_ID|16719 PKI82744.1 Pol2p [Malassezia vespertilionis]
2	XLOC_000185	XLOC_000185	gnl|BL_ORD_ID|33435 KOS12445.1 gmp synthase [Malassezia pachydermatis]
3	XLOC_000185	XLOC_000185	gnl|BL_ORD_ID|33430 KOS12450.1 atp-citrate synthase [Malassezia pachydermatis]
4	XLOC_000185	XLOC_000185	gnl|BL_ORD_ID|10705 AXA50292.1 THO complex subunit 4 [Malassezia restricta]
5	XLOC_000185	XLOC_000185	No hits found
6	XLOC_000185	XLOC_000185	gnl|BL_ORD_ID|33431 KOS12449.1 zn2+-dependent endopeptidase [Malassezia pachydermatis]
7	XLOC_000185	XLOC_000185	gnl|BL_ORD_ID|30602 KOS15278.1 ca-transporting atpase [Malassezia pachydermatis]
8	XLOC_000185	XLOC_000185	gnl|BL_ORD_ID|30602 KOS15278.1 ca-transporting atpase [Malassezia pachydermatis]
9	XLOC_000250	XLOC_000250	gnl|BL_ORD_ID|24331 SHO77251.1 Similar to S.cerevisiae protein SNF1 (AMP-activated serine/threonine protein kinase) [Malassezia sympodialis ATCC 42132]
10	XLOC_000250	XLOC_000250	gnl|BL_ORD_ID|24338 SHO77244.1 Similar to S.cerevisiae protein BMS1 (GTPase required for ribosomal subunit synthesis and rRNA processing) [Malassezia sympodialis ATCC 42132]
11	XLOC_000250	XLOC_000250	gnl|BL_ORD_ID|24393 SHO77189.1 Similar to S.cerevisiae protein EPL1 (Subunit of NuA4, an essential histone H4/H2A acetyltransferase complex) [Malassezia sympodialis ATCC 42132]
12	XLOC_000250	XLOC_000250	No hits found
13	XLOC_000250	XLOC_000250	No hits found
14	XLOC_000264	XLOC_000264	gnl|BL_ORD_ID|10092 AXA50905.1 copper ion binding protein [Malassezia restricta]
15	XLOC_000267	XLOC_000267	gnl|BL_ORD_ID|10092 AXA50905.1 copper ion binding protein [Malassezia restricta]
16	XLOC_000329	XLOC_000329	gnl|BL_ORD_ID|32684 KOS13196.1 2-oxoglutarate dehydrogenase complex e1 component mitochondrial precursor [Malassezia pachydermatis]
17	XLOC_000329	XLOC_000329	gnl|BL_ORD_ID|25160 SHO76422.1 Similar to S.cerevisiae protein PMC1 (Vacuolar Ca2+ ATPase involved in depleting cytosol of Ca2+ ions) [Malassezia sympodialis ATCC 42132]
18	XLOC_000329	XLOC_000329	No hits found
19	XLOC_000329	XLOC_000329	gnl|BL_ORD_ID|16315 PKI83148.1 Vps34p [Malassezia vespertilionis]
20	XLOC_000331	XLOC_000331	gnl|BL_ORD_ID|30073 KOS15807.1 saccharopine dehydrogenase [Malassezia pachydermatis]
21	XLOC_000332	XLOC_000332	gnl|BL_ORD_ID|24810 SHO76772.1 Similar to S.cerevisiae protein GPI10 (Integral membrane protein involved in GPI anchor synthesis) [Malassezia sympodialis ATCC 42132]
22	XLOC_000332	XLOC_000332	gnl|BL_ORD_ID|32445 KOS13435.1 heat shock protein hsp104 [Malassezia pachydermatis]
23	XLOC_000332	XLOC_000332	gnl|BL_ORD_ID|32445 KOS13435.1 heat shock protein hsp104 [Malassezia pachydermatis]
24	XLOC_000332	XLOC_000332	gnl|BL_ORD_ID|32383 KOS13497.1 sepb protein [Malassezia pachydermatis]
25	XLOC_000332	XLOC_000332	gnl|BL_ORD_ID|32383 KOS13497.1 sepb protein [Malassezia pachydermatis]
26	XLOC_000334	XLOC_000334	gnl|BL_ORD_ID|32445 KOS13435.1 heat shock protein hsp104 [Malassezia pachydermatis]
27	XLOC_000334	XLOC_000334	gnl|BL_ORD_ID|32445 KOS13435.1 heat shock protein hsp104 [Malassezia pachydermatis]
28	XLOC_000334	XLOC_000334	gnl|BL_ORD_ID|32445 KOS13435.1 heat shock protein hsp104 [Malassezia pachydermatis]
29	XLOC_000334	XLOC_000334	gnl|BL_ORD_ID|32493 KOS13387.1 cluster assembly scaffold [Malassezia pachydermatis]
30	XLOC_000334	XLOC_000334	gnl|BL_ORD_ID|32383 KOS13497.1 sepb protein [Malassezia pachydermatis]
31	XLOC_000334	XLOC_000334	gnl|BL_ORD_ID|32383 KOS13497.1 sepb protein [Malassezia pachydermatis]
32	XLOC_000334	XLOC_000334	No hits found
33	XLOC_000334	XLOC_000334	gnl|BL_ORD_ID|32477 KOS13403.1 hemin transporter [Malassezia pachydermatis]
34	XLOC_000334	XLOC_000334	gnl|BL_ORD_ID|32477 KOS13403.1 hemin transporter [Malassezia pachydermatis]
35	XLOC_000334	XLOC_000334	gnl|BL_ORD_ID|32427 KOS13453.1 beta and beta-prime subunits of dna dependent rna-polymerase [Malassezia pachydermatis]
36	XLOC_000334	XLOC_000334	gnl|BL_ORD_ID|32427 KOS13453.1 beta and beta-prime subunits of dna dependent rna-polymerase [Malassezia pachydermatis]
37	XLOC_000334	XLOC_000334	gnl|BL_ORD_ID|32427 KOS13453.1 beta and beta-prime subunits of dna dependent rna-polymerase [Malassezia pachydermatis]
38	XLOC_000334	XLOC_000334	gnl|BL_ORD_ID|32427 KOS13453.1 beta and beta-prime subunits of dna dependent rna-polymerase [Malassezia pachydermatis]
39	XLOC_000383	XLOC_000383	gnl|BL_ORD_ID|25136 SHO76446.1 Similar to S.cerevisiae protein NUP85 (Subunit of the Nup84p subcomplex of the nuclear pore complex (NPC)) [Malassezia sympodialis ATCC 42132]
40	XLOC_000383	XLOC_000383	gnl|BL_ORD_ID|25136 SHO76446.1 Similar to S.cerevisiae protein NUP85 (Subunit of the Nup84p subcomplex of the nuclear pore complex (NPC)) [Malassezia sympodialis ATCC 42132]
41	XLOC_000383	XLOC_000383	gnl|BL_ORD_ID|25136 SHO76446.1 Similar to S.cerevisiae protein NUP85 (Subunit of the Nup84p subcomplex of the nuclear pore complex (NPC)) [Malassezia sympodialis ATCC 42132]
42	XLOC_000383	XLOC_000383	No hits found
43	XLOC_000383	XLOC_000383	gnl|BL_ORD_ID|16212 PKI83251.1 Prp43p [Malassezia vespertilionis]
44	XLOC_000383	XLOC_000383	gnl|BL_ORD_ID|16212 PKI83251.1 Prp43p [Malassezia vespertilionis]
45	XLOC_000383	XLOC_000383	gnl|BL_ORD_ID|25099 SHO76483.1 Similar to S.cerevisiae protein YJU2 (Essential protein required for pre-mRNA splicing) [Malassezia sympodialis ATCC 42132]
46	XLOC_000453	XLOC_000453	gnl|BL_ORD_ID|21902 SHO79680.1 Similar to S.cerevisiae protein ZPR1 (Essential protein with two zinc fingers) [Malassezia sympodialis ATCC 42132]
47	XLOC_000453	XLOC_000453	gnl|BL_ORD_ID|21902 SHO79680.1 Similar to S.cerevisiae protein ZPR1 (Essential protein with two zinc fingers) [Malassezia sympodialis ATCC 42132]
48	XLOC_000453	XLOC_000453	No hits found
49	XLOC_000453	XLOC_000453	gnl|BL_ORD_ID|31585 KOS14295.1 glycerol-3-phosphate o-acyltransferase [Malassezia pachydermatis]
50	XLOC_000455	XLOC_000455	gnl|BL_ORD_ID|15430 PKI84033.1 Hrr25p [Malassezia vespertilionis]
51	XLOC_000455	XLOC_000455	gnl|BL_ORD_ID|15430 PKI84033.1 Hrr25p [Malassezia vespertilionis]
52	XLOC_000455	XLOC_000455	No hits found
53	XLOC_000455	XLOC_000455	gnl|BL_ORD_ID|23033 SHO78549.1 Similar to S.cerevisiae protein NAN1 (U3 snoRNP protein) [Malassezia sympodialis ATCC 42132]
54	XLOC_000468	XLOC_000468	gnl|BL_ORD_ID|15504 PKI83959.1 Suv3p [Malassezia vespertilionis]
55	XLOC_000470	XLOC_000470	gnl|BL_ORD_ID|32984 KOS12896.1 putative phospholipase c [Malassezia pachydermatis]
56	XLOC_000472	XLOC_000472	gnl|BL_ORD_ID|32982 KOS12898.1 trl1-trna ligase [Malassezia pachydermatis]
57	XLOC_000473	XLOC_000473	gnl|BL_ORD_ID|22783 SHO78799.1 Similar to S.cerevisiae protein CTA1 (Catalase A) [Malassezia sympodialis ATCC 42132]
58	XLOC_000473	XLOC_000473	gnl|BL_ORD_ID|21692 SHO79890.1 Similar to S.cerevisiae protein IPI1 (Component of the Rix1 complex and possibly pre-replicative complexes) [Malassezia sympodialis ATCC 42132]
59	XLOC_000479	XLOC_000479	gnl|BL_ORD_ID|10203 AXA50794.1 Taurine dioxygenase [Malassezia restricta]
60	XLOC_000484	XLOC_000484	gnl|BL_ORD_ID|21678 SHO79904.1 Ribonucleotide-diphosphate reductase (RNR), small subunit [Malassezia sympodialis ATCC 42132]
61	XLOC_000486	XLOC_000486	gnl|BL_ORD_ID|30850 KOS15030.1 puf3-transcript-specific regulator of mrna degradation [Malassezia pachydermatis]
62	XLOC_000486	XLOC_000486	gnl|BL_ORD_ID|14573 PKI84890.1 Pex1p [Malassezia vespertilionis]
63	XLOC_000487	XLOC_000487	gnl|BL_ORD_ID|30908 KOS14972.1 wd40 repeat-like protein [Malassezia pachydermatis]
64	XLOC_000493	XLOC_000493	gnl|BL_ORD_ID|11706 AXA49291.1 midasin [Malassezia restricta]
65	XLOC_000508	XLOC_000508	gnl|BL_ORD_ID|30472 KOS15408.1 cytoplasmic protein [Malassezia pachydermatis]
66	XLOC_000511	XLOC_000511	gnl|BL_ORD_ID|30472 KOS15408.1 cytoplasmic protein [Malassezia pachydermatis]
67	XLOC_000514	XLOC_000514	gnl|BL_ORD_ID|29897 KOS15983.1 n-terminal nucleophile aminohydrolase [Malassezia pachydermatis]
68	XLOC_000514	XLOC_000514	gnl|BL_ORD_ID|29897 KOS15983.1 n-terminal nucleophile aminohydrolase [Malassezia pachydermatis]
69	XLOC_000514	XLOC_000514	gnl|BL_ORD_ID|16462 PKI83001.1 Mrd1p [Malassezia vespertilionis]
70	XLOC_000514	XLOC_000514	gnl|BL_ORD_ID|29851 KOS16029.1 beta and beta-prime subunits of dna dependent rna-polymerase [Malassezia pachydermatis]
71	XLOC_000514	XLOC_000514	gnl|BL_ORD_ID|29850 KOS16030.1 abc1-ubiquinol--cytochrome-c reductase complex assembly protein [Malassezia pachydermatis]
72	XLOC_000514	XLOC_000514	gnl|BL_ORD_ID|29850 KOS16030.1 abc1-ubiquinol--cytochrome-c reductase complex assembly protein [Malassezia pachydermatis]
73	XLOC_000514	XLOC_000514	No hits found
74	XLOC_000514	XLOC_000514	gnl|BL_ORD_ID|25347 SHO76235.1 Similar to S.cerevisiae protein IRC20 (E3 ubiquitin ligase and putative helicase) [Malassezia sympodialis ATCC 42132]
75	XLOC_000514	XLOC_000514	gnl|BL_ORD_ID|25347 SHO76235.1 Similar to S.cerevisiae protein IRC20 (E3 ubiquitin ligase and putative helicase) [Malassezia sympodialis ATCC 42132]
76	XLOC_000523	XLOC_000523	gnl|BL_ORD_ID|7668 AYO41818.1 putative ACR [Malassezia restricta CBS 7877]
77	XLOC_000523	XLOC_000523	gnl|BL_ORD_ID|29346 KOS16534.1 carbamoyl-phosphate synthase [Malassezia pachydermatis]
78	XLOC_000523	XLOC_000523	gnl|BL_ORD_ID|25761 SHO75821.1 Similar to S.cerevisiae protein TSC11 (Subunit of TORC2 (Tor2p-Lst8p-Avo1-Avo2-Tsc11p-Bit61p)) [Malassezia sympodialis ATCC 42132]
79	XLOC_000600	XLOC_000600	gnl|BL_ORD_ID|31114 KOS14766.1 sulfite reductase subunit beta [Malassezia pachydermatis]
80	XLOC_000731	XLOC_000731	gnl|BL_ORD_ID|16294 PKI83169.1 Gyp5p [Malassezia vespertilionis]
81	XLOC_000731	XLOC_000731	gnl|BL_ORD_ID|10061 AXA50936.1 small subunit ribosomal protein S8e [Malassezia restricta]
82	XLOC_000732	XLOC_000732	gnl|BL_ORD_ID|32688 KOS13192.1 pre-mrna cleavage complex ii protein clp1 [Malassezia pachydermatis]
83	XLOC_000732	XLOC_000732	gnl|BL_ORD_ID|32688 KOS13192.1 pre-mrna cleavage complex ii protein clp1 [Malassezia pachydermatis]
84	XLOC_000732	XLOC_000732	No hits found
85	XLOC_000732	XLOC_000732	No hits found
86	XLOC_000732	XLOC_000732	gnl|BL_ORD_ID|6133 AYO43353.1 Serine/threonine-protein phosphatase PP1 [Malassezia restricta CBS 7877]
87	XLOC_000732	XLOC_000732	gnl|BL_ORD_ID|6133 AYO43353.1 Serine/threonine-protein phosphatase PP1 [Malassezia restricta CBS 7877]
88	XLOC_000732	XLOC_000732	No hits found
89	XLOC_000732	XLOC_000732	No hits found
90	XLOC_000732	XLOC_000732	No hits found
91	XLOC_000732	XLOC_000732	No hits found
92	XLOC_000732	XLOC_000732	gnl|BL_ORD_ID|32818 KOS13062.1 tpr-like protein [Malassezia pachydermatis]
93	XLOC_000732	XLOC_000732	gnl|BL_ORD_ID|25251 SHO76331.1 Similar to S.cerevisiae protein SLX1 (Endonuclease involved in DNA recombination and repair) [Malassezia sympodialis ATCC 42132]
94	XLOC_000732	XLOC_000732	gnl|BL_ORD_ID|25238 SHO76344.1 Similar to S.cerevisiae protein DOP1 (Golgi-localized, leucine-zipper domain containing protein) [Malassezia sympodialis ATCC 42132]
95	XLOC_000732	XLOC_000732	gnl|BL_ORD_ID|32858 KOS13022.1 ark1-actin regulating kinase [Malassezia pachydermatis]
96	XLOC_000760	XLOC_000760	gnl|BL_ORD_ID|31607 KOS14273.1 drim (down-regulated in metastasis)-like protein [Malassezia pachydermatis]
97	XLOC_000761	XLOC_000761	gnl|BL_ORD_ID|21766 SHO79816.1 Similar to S.cerevisiae protein KAP104 (Transportin or cytosolic karyopherin beta 2) [Malassezia sympodialis ATCC 42132]
98	XLOC_000761	XLOC_000761	gnl|BL_ORD_ID|31607 KOS14273.1 drim (down-regulated in metastasis)-like protein [Malassezia pachydermatis]
99	XLOC_000761	XLOC_000761	No hits found
100	XLOC_000761	XLOC_000761	gnl|BL_ORD_ID|29804 KOS16076.1 stearoyl- desaturase (delta-9 desaturase) [Malassezia pachydermatis]
101	XLOC_000820	XLOC_000820	gnl|BL_ORD_ID|6629 AYO42857.1 Phosphomannomutase [Malassezia restricta CBS 7877]
102	XLOC_000820	XLOC_000820	gnl|BL_ORD_ID|10795 AXA50202.1 HUS1 checkpoint protein [Malassezia restricta]
103	XLOC_000820	XLOC_000820	gnl|BL_ORD_ID|6626 AYO42860.1 Putative pentatricopeptide repeat-containing protein [Malassezia restricta CBS 7877]
104	XLOC_000820	XLOC_000820	gnl|BL_ORD_ID|13611 PKI85852.1 Svf1p [Malassezia vespertilionis]
105	XLOC_000862	XLOC_000862	gnl|BL_ORD_ID|17005 PKI82458.1 Rna14p [Malassezia vespertilionis]
106	XLOC_000862	XLOC_000862	gnl|BL_ORD_ID|32084 KOS13796.1 prolyl-trna synthetase [Malassezia pachydermatis]
107	XLOC_000897	XLOC_000897	gnl|BL_ORD_ID|14987 PKI84476.1 Prp5p [Malassezia vespertilionis]
108	XLOC_000897	XLOC_000897	gnl|BL_ORD_ID|15031 PKI84432.1 hypothetical protein MVES_001810 [Malassezia vespertilionis]
109	XLOC_000897	XLOC_000897	gnl|BL_ORD_ID|15034 PKI84429.1 Ssh4p [Malassezia vespertilionis]
110	XLOC_000897	XLOC_000897	gnl|BL_ORD_ID|10731 AXA50266.1 protein SSH4 [Malassezia restricta]
111	XLOC_000897	XLOC_000897	gnl|BL_ORD_ID|30579 KOS15301.1 ena2-plasma membrane p-type atpase [Malassezia pachydermatis]
112	XLOC_000904	XLOC_000904	gnl|BL_ORD_ID|31116 KOS14764.1 rnb-domain-containing protein [Malassezia pachydermatis]
113	XLOC_000904	XLOC_000904	gnl|BL_ORD_ID|31116 KOS14764.1 rnb-domain-containing protein [Malassezia pachydermatis]
114	XLOC_000904	XLOC_000904	gnl|BL_ORD_ID|30817 KOS15063.1 glycoside hydrolase family 16 protein [Malassezia pachydermatis]
115	XLOC_000904	XLOC_000904	gnl|BL_ORD_ID|30817 KOS15063.1 glycoside hydrolase family 16 protein [Malassezia pachydermatis]
116	XLOC_000904	XLOC_000904	No hits found
117	XLOC_000905	XLOC_000905	gnl|BL_ORD_ID|30870 KOS15010.1 glutamate-5-semialdehyde dehydrogenase [Malassezia pachydermatis]
118	XLOC_000905	XLOC_000905	gnl|BL_ORD_ID|23792 SHO77790.1 Similar to S.cerevisiae protein LAG1 (Ceramide synthase component) [Malassezia sympodialis ATCC 42132]
119	XLOC_000905	XLOC_000905	gnl|BL_ORD_ID|14406 PKI85057.1 Rai1p [Malassezia vespertilionis]
120	XLOC_000905	XLOC_000905	gnl|BL_ORD_ID|14406 PKI85057.1 Rai1p [Malassezia vespertilionis]
121	XLOC_000905	XLOC_000905	gnl|BL_ORD_ID|30870 KOS15010.1 glutamate-5-semialdehyde dehydrogenase [Malassezia pachydermatis]
122	XLOC_000905	XLOC_000905	gnl|BL_ORD_ID|31116 KOS14764.1 rnb-domain-containing protein [Malassezia pachydermatis]
123	XLOC_000905	XLOC_000905	gnl|BL_ORD_ID|31116 KOS14764.1 rnb-domain-containing protein [Malassezia pachydermatis]
124	XLOC_000909	XLOC_000909	gnl|BL_ORD_ID|21517 SHO80065.1 Similar to S.cerevisiae protein ALR2 (Probable Mg(2+) transporter) [Malassezia sympodialis ATCC 42132]
125	XLOC_000909	XLOC_000909	gnl|BL_ORD_ID|11214 AXA49783.1 CBS PB1 domain protein [Malassezia restricta]
126	XLOC_000912	XLOC_000912	gnl|BL_ORD_ID|32973 KOS12907.1 nadh-ubiquinone oxidoreductase [Malassezia pachydermatis]
127	XLOC_000913	XLOC_000913	gnl|BL_ORD_ID|32901 KOS12979.1 acyl- dehydrogenase [Malassezia pachydermatis]
128	XLOC_000913	XLOC_000913	gnl|BL_ORD_ID|21517 SHO80065.1 Similar to S.cerevisiae protein ALR2 (Probable Mg(2+) transporter) [Malassezia sympodialis ATCC 42132]
129	XLOC_000913	XLOC_000913	gnl|BL_ORD_ID|32949 KOS12931.1 cbs-domain-containing protein [Malassezia pachydermatis]
130	XLOC_000913	XLOC_000913	gnl|BL_ORD_ID|32949 KOS12931.1 cbs-domain-containing protein [Malassezia pachydermatis]
131	XLOC_000973	XLOC_000973	gnl|BL_ORD_ID|16080 PKI83383.1 Bro1p [Malassezia vespertilionis]
132	XLOC_000973	XLOC_000973	gnl|BL_ORD_ID|30507 KOS15373.1 glycosyltransferase family 2 protein [Malassezia pachydermatis]
133	XLOC_001045	XLOC_001045	gnl|BL_ORD_ID|15667 PKI83796.1 Sec31p [Malassezia vespertilionis]
134	XLOC_001045	XLOC_001045	gnl|BL_ORD_ID|22823 SHO78759.1 Cysteine desulfurase [Malassezia sympodialis ATCC 42132]
135	XLOC_001053	XLOC_001053	gnl|BL_ORD_ID|31566 KOS14314.1 nadh-ubiquinone oxidoreductase [Malassezia pachydermatis]
136	XLOC_001062	XLOC_001062	gnl|BL_ORD_ID|15712 PKI83751.1 Rse1p [Malassezia vespertilionis]
137	XLOC_001063	XLOC_001063	gnl|BL_ORD_ID|15712 PKI83751.1 Rse1p [Malassezia vespertilionis]
138	XLOC_001153	XLOC_001153	gnl|BL_ORD_ID|16192 PKI83271.1 Myo1p [Malassezia vespertilionis]
139	XLOC_001163	XLOC_001163	gnl|BL_ORD_ID|33590 CCU97864.1 allergen [Malassezia sympodialis ATCC 42132]
140	XLOC_001165	XLOC_001165	gnl|BL_ORD_ID|33590 CCU97864.1 allergen [Malassezia sympodialis ATCC 42132]
141	XLOC_001165	XLOC_001165	gnl|BL_ORD_ID|12078 AXA48919.1 hypothetical protein MRET_1116 [Malassezia restricta]
142	XLOC_001166	XLOC_001166	gnl|BL_ORD_ID|23834 SHO77748.1 AAA ATPase [Malassezia sympodialis ATCC 42132]
143	XLOC_001208	XLOC_001208	gnl|BL_ORD_ID|31013 KOS14867.1 snf2 family dna-dependent atpase [Malassezia pachydermatis]
144	XLOC_001216	XLOC_001216	gnl|BL_ORD_ID|12551 AXA48446.1 carboxypeptidase D [Malassezia restricta]
145	XLOC_001220	XLOC_001220	gnl|BL_ORD_ID|23966 SHO77616.1 Similar to S.cerevisiae protein SOK2 (Nuclear protein that negatively regulates pseudohyphal differentiation) [Malassezia sympodialis ATCC 42132]
146	XLOC_001278	XLOC_001278	gnl|BL_ORD_ID|15785 PKI83678.1 Sec7p [Malassezia vespertilionis]
147	XLOC_001278	XLOC_001278	gnl|BL_ORD_ID|15698 PKI83765.1 Hsp70p [Malassezia vespertilionis]
148	XLOC_001279	XLOC_001279	gnl|BL_ORD_ID|15698 PKI83765.1 Hsp70p [Malassezia vespertilionis]
149	XLOC_001279	XLOC_001279	gnl|BL_ORD_ID|15698 PKI83765.1 Hsp70p [Malassezia vespertilionis]
150	XLOC_001279	XLOC_001279	No hits found
151	XLOC_001279	XLOC_001279	gnl|BL_ORD_ID|15785 PKI83678.1 Sec7p [Malassezia vespertilionis]
152	XLOC_001279	XLOC_001279	gnl|BL_ORD_ID|31342 KOS14538.1 voltage-gated chloride channel [Malassezia pachydermatis]
153	XLOC_001279	XLOC_001279	gnl|BL_ORD_ID|31342 KOS14538.1 voltage-gated chloride channel [Malassezia pachydermatis]
154	XLOC_001279	XLOC_001279	gnl|BL_ORD_ID|15785 PKI83678.1 Sec7p [Malassezia vespertilionis]
155	XLOC_001296	XLOC_001296	gnl|BL_ORD_ID|31848 KOS14032.1 monooxygenase [Malassezia pachydermatis]
156	XLOC_001348	XLOC_001348	gnl|BL_ORD_ID|15213 PKI84250.1 Trm2p [Malassezia vespertilionis]
157	XLOC_001348	XLOC_001348	gnl|BL_ORD_ID|30220 KOS15660.1 mitochondrial inner membrane protein oxa1l-like protein [Malassezia pachydermatis]
158	XLOC_001348	XLOC_001348	gnl|BL_ORD_ID|30679 KOS15201.1 rna polymerase iii subunit [Malassezia pachydermatis]
159	XLOC_001350	XLOC_001350	gnl|BL_ORD_ID|15213 PKI84250.1 Trm2p [Malassezia vespertilionis]
160	XLOC_001350	XLOC_001350	gnl|BL_ORD_ID|15131 PKI84332.1 Vps5p [Malassezia vespertilionis]
161	XLOC_001374	XLOC_001374	gnl|BL_ORD_ID|30131 KOS15749.1 phosphoribosylformylglycinamidine synthase [Malassezia pachydermatis]
162	XLOC_001399	XLOC_001399	gnl|BL_ORD_ID|30531 KOS15349.1 heat shock protein [Malassezia pachydermatis]
163	XLOC_001399	XLOC_001399	gnl|BL_ORD_ID|14935 PKI84528.1 Cul3p [Malassezia vespertilionis]
164	XLOC_001400	XLOC_001400	gnl|BL_ORD_ID|25871 SHO75711.1 Similar to S.cerevisiae protein PUT2 (Delta-1-pyrroline-5-carboxylate dehydrogenase) [Malassezia sympodialis ATCC 42132]
165	XLOC_001400	XLOC_001400	gnl|BL_ORD_ID|25874 SHO75708.1 Putative GTPase [Malassezia sympodialis ATCC 42132]
166	XLOC_001401	XLOC_001401	gnl|BL_ORD_ID|25874 SHO75708.1 Putative GTPase [Malassezia sympodialis ATCC 42132]
167	XLOC_001401	XLOC_001401	gnl|BL_ORD_ID|29771 KOS16109.1 succinate-semialdehyde dehydrogenase [Malassezia pachydermatis]
168	XLOC_001401	XLOC_001401	gnl|BL_ORD_ID|25885 SHO75697.1 Similar to S.cerevisiae protein UGA2 (Succinate semialdehyde dehydrogenase) [Malassezia sympodialis ATCC 42132]
169	XLOC_001401	XLOC_001401	gnl|BL_ORD_ID|14027 PKI85436.1 Sec14p [Malassezia vespertilionis]
170	XLOC_001401	XLOC_001401	gnl|BL_ORD_ID|29666 KOS16214.1 hypothetical protein Malapachy_3529 [Malassezia pachydermatis]
171	XLOC_001402	XLOC_001402	gnl|BL_ORD_ID|25871 SHO75711.1 Similar to S.cerevisiae protein PUT2 (Delta-1-pyrroline-5-carboxylate dehydrogenase) [Malassezia sympodialis ATCC 42132]
172	XLOC_001502	XLOC_001502	gnl|BL_ORD_ID|16069 PKI83394.1 Cyr1p [Malassezia vespertilionis]
173	XLOC_001503	XLOC_001503	gnl|BL_ORD_ID|30192 KOS15688.1 phosphate transport protein mir1 [Malassezia pachydermatis]
174	XLOC_001503	XLOC_001503	gnl|BL_ORD_ID|16069 PKI83394.1 Cyr1p [Malassezia vespertilionis]
175	XLOC_001516	XLOC_001516	gnl|BL_ORD_ID|9808 AXA51189.1 dynein heavy chain 1, cytosolic [Malassezia restricta]
176	XLOC_001553	XLOC_001553	gnl|BL_ORD_ID|12922 AXA48075.1 cytoplasmic GTPase-activating protein [Malassezia restricta]
177	XLOC_001553	XLOC_001553	gnl|BL_ORD_ID|22796 SHO78786.1 Component of U4/U6-U5 snRNP complex [Malassezia sympodialis ATCC 42132]
178	XLOC_001554	XLOC_001554	gnl|BL_ORD_ID|15497 PKI83966.1 Prp8p [Malassezia vespertilionis]
179	XLOC_001554	XLOC_001554	gnl|BL_ORD_ID|22796 SHO78786.1 Component of U4/U6-U5 snRNP complex [Malassezia sympodialis ATCC 42132]
180	XLOC_001554	XLOC_001554	gnl|BL_ORD_ID|22796 SHO78786.1 Component of U4/U6-U5 snRNP complex [Malassezia sympodialis ATCC 42132]
181	XLOC_001566	XLOC_001566	gnl|BL_ORD_ID|31683 KOS14197.1 betaine-aldehyde dehydrogenase [Malassezia pachydermatis]
182	XLOC_001566	XLOC_001566	gnl|BL_ORD_ID|31733 KOS14147.1 cytoskeleton assembly control protein [Malassezia pachydermatis]
183	XLOC_001634	XLOC_001634	gnl|BL_ORD_ID|10058 AXA50939.1 phosphatase domain, paladin 1 [Malassezia restricta]
184	XLOC_001668	XLOC_001668	gnl|BL_ORD_ID|32086 KOS13794.1 type a von willebrand factor and atpase domain containing protein [Malassezia pachydermatis]
185	XLOC_001668	XLOC_001668	No hits found
186	XLOC_001668	XLOC_001668	gnl|BL_ORD_ID|10927 AXA50070.1 prenyl protein peptidase [Malassezia restricta]
187	XLOC_001668	XLOC_001668	gnl|BL_ORD_ID|32087 KOS13793.1 aromatic-l-amino-acid decarboxylase [Malassezia pachydermatis]
188	XLOC_001669	XLOC_001669	gnl|BL_ORD_ID|32086 KOS13794.1 type a von willebrand factor and atpase domain containing protein [Malassezia pachydermatis]
189	XLOC_001669	XLOC_001669	gnl|BL_ORD_ID|32087 KOS13793.1 aromatic-l-amino-acid decarboxylase [Malassezia pachydermatis]
190	XLOC_001669	XLOC_001669	gnl|BL_ORD_ID|22549 SHO79033.1 Similar to S.cerevisiae protein YSC84 (Actin-binding protein) [Malassezia sympodialis ATCC 42132]
191	XLOC_001670	XLOC_001670	gnl|BL_ORD_ID|15684 PKI83779.1 Ade13p [Malassezia vespertilionis]
192	XLOC_001670	XLOC_001670	gnl|BL_ORD_ID|22920 SHO78662.1 Similar to S.cerevisiae protein NHA1 (Na+/H+ antiporter) [Malassezia sympodialis ATCC 42132]
193	XLOC_001671	XLOC_001671	gnl|BL_ORD_ID|15684 PKI83779.1 Ade13p [Malassezia vespertilionis]
194	XLOC_001682	XLOC_001682	gnl|BL_ORD_ID|5307 AYO44179.1 putative peptide transporter ptr2 [Malassezia restricta CBS 7877]
195	XLOC_001683	XLOC_001683	gnl|BL_ORD_ID|5307 AYO44179.1 putative peptide transporter ptr2 [Malassezia restricta CBS 7877]
196	XLOC_001694	XLOC_001694	gnl|BL_ORD_ID|7291 AYO42195.1 C-5 sterol desaturase [Malassezia restricta CBS 7877]
197	XLOC_001694	XLOC_001694	gnl|BL_ORD_ID|30754 KOS15126.1 protein arginine n-methyltransferase [Malassezia pachydermatis]
198	XLOC_001695	XLOC_001695	gnl|BL_ORD_ID|23851 SHO77731.1 Similar to S.cerevisiae protein CBK1 (Serine/threonine protein kinase of the the RAM signaling network) [Malassezia sympodialis ATCC 42132]
199	XLOC_001696	XLOC_001696	gnl|BL_ORD_ID|30754 KOS15126.1 protein arginine n-methyltransferase [Malassezia pachydermatis]
200	XLOC_001696	XLOC_001696	gnl|BL_ORD_ID|23851 SHO77731.1 Similar to S.cerevisiae protein CBK1 (Serine/threonine protein kinase of the the RAM signaling network) [Malassezia sympodialis ATCC 42132]
201	XLOC_001696	XLOC_001696	gnl|BL_ORD_ID|23848 SHO77734.1 Similar to S.cerevisiae protein KIC1 (Protein kinase of the PAK/Ste20 family, required for cell integrity) [Malassezia sympodialis ATCC 42132]
202	XLOC_001696	XLOC_001696	gnl|BL_ORD_ID|23851 SHO77731.1 Similar to S.cerevisiae protein CBK1 (Serine/threonine protein kinase of the the RAM signaling network) [Malassezia sympodialis ATCC 42132]
203	XLOC_001696	XLOC_001696	gnl|BL_ORD_ID|30754 KOS15126.1 protein arginine n-methyltransferase [Malassezia pachydermatis]
204	XLOC_001696	XLOC_001696	gnl|BL_ORD_ID|23851 SHO77731.1 Similar to S.cerevisiae protein CBK1 (Serine/threonine protein kinase of the the RAM signaling network) [Malassezia sympodialis ATCC 42132]
205	XLOC_001696	XLOC_001696	gnl|BL_ORD_ID|31377 KOS14503.1 60s ribosomal protein l7 [Malassezia pachydermatis]
206	XLOC_001696	XLOC_001696	gnl|BL_ORD_ID|31377 KOS14503.1 60s ribosomal protein l7 [Malassezia pachydermatis]
207	XLOC_001696	XLOC_001696	No hits found
208	XLOC_001742	XLOC_001742	gnl|BL_ORD_ID|29596 KOS16284.1 amino acid transporter [Malassezia pachydermatis]
209	XLOC_001742	XLOC_001742	gnl|BL_ORD_ID|22835 SHO78747.1 Similar to S.cerevisiae protein DAK1 (Dihydroxyacetone kinase) [Malassezia sympodialis ATCC 42132]
210	XLOC_001749	XLOC_001749	gnl|BL_ORD_ID|12956 AXA48041.1 MFS family protein [Malassezia restricta]
211	XLOC_001767	XLOC_001767	gnl|BL_ORD_ID|31884 KOS13996.1 arm repeat-containing protein [Malassezia pachydermatis]
212	XLOC_001769	XLOC_001769	gnl|BL_ORD_ID|11392 AXA49605.1 PHD finger and BAH domain protein (Snt2) [Malassezia restricta]
213	XLOC_001769	XLOC_001769	gnl|BL_ORD_ID|11989 AXA49008.1 Mn2 homeostasis protein (Per1) [Malassezia restricta]
214	XLOC_001802	XLOC_001802	gnl|BL_ORD_ID|16996 PKI82467.1 Inp52p [Malassezia vespertilionis]
215	XLOC_001803	XLOC_001803	gnl|BL_ORD_ID|5740 AYO43746.1 chromosome segregation protein SMC [Malassezia restricta CBS 7877]
216	XLOC_001803	XLOC_001803	No hits found
217	XLOC_001803	XLOC_001803	gnl|BL_ORD_ID|16996 PKI82467.1 Inp52p [Malassezia vespertilionis]
218	XLOC_001804	XLOC_001804	gnl|BL_ORD_ID|33408 KOS12472.1 glucose-6-phosphate isomerase [Malassezia pachydermatis]
219	XLOC_001805	XLOC_001805	gnl|BL_ORD_ID|33408 KOS12472.1 glucose-6-phosphate isomerase [Malassezia pachydermatis]
220	XLOC_001808	XLOC_001808	gnl|BL_ORD_ID|14257 PKI85206.1 Psd1p [Malassezia vespertilionis]
221	XLOC_001808	XLOC_001808	gnl|BL_ORD_ID|11934 AXA49063.1 nucleoporin NUP82 [Malassezia restricta]
222	XLOC_001808	XLOC_001808	gnl|BL_ORD_ID|23852 SHO77730.1 Similar to S.cerevisiae protein VBA1 (Permease of basic amino acids in the vacuolar membrane) [Malassezia sympodialis ATCC 42132]
223	XLOC_001809	XLOC_001809	gnl|BL_ORD_ID|23852 SHO77730.1 Similar to S.cerevisiae protein VBA1 (Permease of basic amino acids in the vacuolar membrane) [Malassezia sympodialis ATCC 42132]
224	XLOC_001883	XLOC_001883	gnl|BL_ORD_ID|29504 KOS16376.1 ca2+-dependent lipid-binding protein clb1 [Malassezia pachydermatis]
225	XLOC_001883	XLOC_001883	gnl|BL_ORD_ID|22868 SHO78714.1 Similar to S.cerevisiae protein SRO77 (Protein with roles in exocytosis and cation homeostasis) [Malassezia sympodialis ATCC 42132]
226	XLOC_001886	XLOC_001886	gnl|BL_ORD_ID|31826 KOS14054.1 bifunctional purine biosynthesis protein ade10 [Malassezia pachydermatis]
227	XLOC_001887	XLOC_001887	gnl|BL_ORD_ID|31826 KOS14054.1 bifunctional purine biosynthesis protein ade10 [Malassezia pachydermatis]
228	XLOC_001946	XLOC_001946	gnl|BL_ORD_ID|29770 KOS16110.1 arginase [Malassezia pachydermatis]
229	XLOC_001946	XLOC_001946	gnl|BL_ORD_ID|29978 KOS15902.1 glutathione s-transferase family protein [Malassezia pachydermatis]
230	XLOC_001946	XLOC_001946	gnl|BL_ORD_ID|25876 SHO75706.1 Similar to S.cerevisiae protein ITR1 (Myo-inositol transporter) [Malassezia sympodialis ATCC 42132]
231	XLOC_001947	XLOC_001947	gnl|BL_ORD_ID|25876 SHO75706.1 Similar to S.cerevisiae protein ITR1 (Myo-inositol transporter) [Malassezia sympodialis ATCC 42132]
232	XLOC_001968	XLOC_001968	gnl|BL_ORD_ID|12593 AXA48404.1 glyoxal/methylglyoxal oxidase [Malassezia restricta]
233	XLOC_001969	XLOC_001969	gnl|BL_ORD_ID|12763 AXA48234.1 MYND domain protein (SamB) [Malassezia restricta]
234	XLOC_001969	XLOC_001969	gnl|BL_ORD_ID|14634 PKI84829.1 Sfb3p [Malassezia vespertilionis]
235	XLOC_001987	XLOC_001987	gnl|BL_ORD_ID|33377 KOS12503.1 vacuolar (h+)- 98 kd subunit [Malassezia pachydermatis]
236	XLOC_002042	XLOC_002042	gnl|BL_ORD_ID|30800 KOS15080.1 dynamin protein dnm1 [Malassezia pachydermatis]
237	XLOC_002073	XLOC_002073	gnl|BL_ORD_ID|22886 SHO78696.1 Similar to S.cerevisiae protein YPL109C (Putative protein of unknown function) [Malassezia sympodialis ATCC 42132]
238	XLOC_002142	XLOC_002142	gnl|BL_ORD_ID|15007 PKI84456.1 Sen1p [Malassezia vespertilionis]
239	XLOC_002167	XLOC_002167	gnl|BL_ORD_ID|32415 KOS13465.1 dna mismatch repair protein [Malassezia pachydermatis]
240	XLOC_002168	XLOC_002168	gnl|BL_ORD_ID|32415 KOS13465.1 dna mismatch repair protein [Malassezia pachydermatis]
241	XLOC_002215	XLOC_002215	gnl|BL_ORD_ID|11374 AXA49623.1 ribosome assembly protein 4 [Malassezia restricta]
242	XLOC_002225	XLOC_002225	gnl|BL_ORD_ID|31314 KOS14566.1 beta-glucan synthase [Malassezia pachydermatis]
243	XLOC_002245	XLOC_002245	gnl|BL_ORD_ID|24693 SHO76889.1 Similar to S.cerevisiae protein VPS17 (Subunit of the membrane-associated retromer complex) [Malassezia sympodialis ATCC 42132]
244	XLOC_002245	XLOC_002245	gnl|BL_ORD_ID|30483 KOS15397.1 protein required for cell viability [Malassezia pachydermatis]
245	XLOC_002247	XLOC_002247	gnl|BL_ORD_ID|30562 KOS15318.1 myb-like dna-binding domain containing protein [Malassezia pachydermatis]
246	XLOC_002247	XLOC_002247	gnl|BL_ORD_ID|30483 KOS15397.1 protein required for cell viability [Malassezia pachydermatis]
247	XLOC_002336	XLOC_002336	gnl|BL_ORD_ID|16812 PKI82651.1 Kar3p [Malassezia vespertilionis]
248	XLOC_002336	XLOC_002336	gnl|BL_ORD_ID|21537 SHO80045.1 Calcineurin A [Malassezia sympodialis ATCC 42132]
249	XLOC_002426	XLOC_002426	gnl|BL_ORD_ID|24553 SHO77029.1 Similar to S.cerevisiae protein MGM1 (Mitochondrial GTPase, present in complex with Ugo1p and Fzo1p) [Malassezia sympodialis ATCC 42132]
250	XLOC_002426	XLOC_002426	gnl|BL_ORD_ID|24553 SHO77029.1 Similar to S.cerevisiae protein MGM1 (Mitochondrial GTPase, present in complex with Ugo1p and Fzo1p) [Malassezia sympodialis ATCC 42132]
251	XLOC_002426	XLOC_002426	gnl|BL_ORD_ID|24563 SHO77019.1 Similar to S.cerevisiae protein PTC5 (Mitochondrial type 2C protein phosphatase (PP2C)) [Malassezia sympodialis ATCC 42132]
252	XLOC_002440	XLOC_002440	gnl|BL_ORD_ID|16513 PKI82950.1 Cdc6p [Malassezia vespertilionis]
253	XLOC_002476	XLOC_002476	gnl|BL_ORD_ID|22019 SHO79563.1 Similar to S.cerevisiae protein ACT1 (Actin) [Malassezia sympodialis ATCC 42132]
254	XLOC_002476	XLOC_002476	gnl|BL_ORD_ID|31722 KOS14158.1 act1-actin [Malassezia pachydermatis]
255	XLOC_002476	XLOC_002476	gnl|BL_ORD_ID|24212 SHO77370.1 Similar to S.cerevisiae protein CTA1 (Catalase A) [Malassezia sympodialis ATCC 42132]
256	XLOC_002477	XLOC_002477	gnl|BL_ORD_ID|24212 SHO77370.1 Similar to S.cerevisiae protein CTA1 (Catalase A) [Malassezia sympodialis ATCC 42132]
257	XLOC_002483	XLOC_002483	gnl|BL_ORD_ID|32425 KOS13455.1 gaba permease [Malassezia pachydermatis]
258	XLOC_002483	XLOC_002483	gnl|BL_ORD_ID|31600 KOS14280.1 copper amine oxidase [Malassezia pachydermatis]
259	XLOC_002587	XLOC_002587	gnl|BL_ORD_ID|32144 KOS13736.1 dead-domain-containing protein [Malassezia pachydermatis]
260	XLOC_002589	XLOC_002589	gnl|BL_ORD_ID|24154 SHO77428.1 Similar to S.cerevisiae protein PXA1 (Subunit of a heterodimeric peroxisomal ABC transport complex) [Malassezia sympodialis ATCC 42132]
261	XLOC_002589	XLOC_002589	gnl|BL_ORD_ID|31211 KOS14669.1 wd40 repeat-like protein [Malassezia pachydermatis]
262	XLOC_002589	XLOC_002589	gnl|BL_ORD_ID|24147 SHO77435.1 Similar to S.cerevisiae protein RXT3 (Component of the Rpd3L histone deacetylase complex) [Malassezia sympodialis ATCC 42132]
263	XLOC_002590	XLOC_002590	gnl|BL_ORD_ID|24154 SHO77428.1 Similar to S.cerevisiae protein PXA1 (Subunit of a heterodimeric peroxisomal ABC transport complex) [Malassezia sympodialis ATCC 42132]
264	XLOC_002656	XLOC_002656	gnl|BL_ORD_ID|14443 PKI85020.1 She9p [Malassezia vespertilionis]
265	XLOC_002656	XLOC_002656	gnl|BL_ORD_ID|14446 PKI85017.1 Acs1p [Malassezia vespertilionis]
266	XLOC_002683	XLOC_002683	gnl|BL_ORD_ID|41240 BAG16390.1 phospholipase [Malassezia furfur]
267	XLOC_002684	XLOC_002684	No hits found
268	XLOC_002684	XLOC_002684	gnl|BL_ORD_ID|41240 BAG16390.1 phospholipase [Malassezia furfur]
269	XLOC_002687	XLOC_002687	gnl|BL_ORD_ID|16310 PKI83153.1 Pab1p [Malassezia vespertilionis]
270	XLOC_002689	XLOC_002689	No hits found
271	XLOC_002689	XLOC_002689	gnl|BL_ORD_ID|16310 PKI83153.1 Pab1p [Malassezia vespertilionis]
272	XLOC_002689	XLOC_002689	gnl|BL_ORD_ID|10342 AXA50655.1 NADH dehydrogenase (ubiquinone) 1 alpha subcomplex subunit 3 [Malassezia restricta]
273	XLOC_002690	XLOC_002690	gnl|BL_ORD_ID|25430 SHO76152.1 Similar to S.cerevisiae protein RPC40 (RNA polymerase subunit AC40) [Malassezia sympodialis ATCC 42132]
274	XLOC_002699	XLOC_002699	gnl|BL_ORD_ID|14060 PKI85403.1 Nth1p [Malassezia vespertilionis]
275	XLOC_002699	XLOC_002699	gnl|BL_ORD_ID|21870 SHO79712.1 Similar to S.cerevisiae protein ADH3 (Mitochondrial alcohol dehydrogenase isozyme III) [Malassezia sympodialis ATCC 42132]
276	XLOC_002699	XLOC_002699	gnl|BL_ORD_ID|21872 SHO79710.1 Similar to S.cerevisiae protein COX17 (Copper metallochaperone that transfers copper to Sco1p and Cox11p) [Malassezia sympodialis ATCC 42132]
277	XLOC_002700	XLOC_002700	gnl|BL_ORD_ID|22033 SHO79549.1 Similar to S.cerevisiae protein OPT1 (Proton-coupled oligopeptide transporter of the plasma membrane) [Malassezia sympodialis ATCC 42132]
278	XLOC_002701	XLOC_002701	gnl|BL_ORD_ID|22033 SHO79549.1 Similar to S.cerevisiae protein OPT1 (Proton-coupled oligopeptide transporter of the plasma membrane) [Malassezia sympodialis ATCC 42132]
279	XLOC_002723	XLOC_002723	gnl|BL_ORD_ID|16738 PKI82725.1 Hsp70p [Malassezia vespertilionis]
280	XLOC_002724	XLOC_002724	gnl|BL_ORD_ID|21444 SHO80138.1 Similar to S.cerevisiae protein YPR097W (Protein that contains a PX domain and binds phosphoinositides) [Malassezia sympodialis ATCC 42132]
281	XLOC_002724	XLOC_002724	gnl|BL_ORD_ID|21444 SHO80138.1 Similar to S.cerevisiae protein YPR097W (Protein that contains a PX domain and binds phosphoinositides) [Malassezia sympodialis ATCC 42132]
282	XLOC_002724	XLOC_002724	gnl|BL_ORD_ID|7554 AYO41932.1 Heat shock 70 kDa protein [Malassezia restricta CBS 7877]
283	XLOC_002724	XLOC_002724	gnl|BL_ORD_ID|7554 AYO41932.1 Heat shock 70 kDa protein [Malassezia restricta CBS 7877]
284	XLOC_002724	XLOC_002724	gnl|BL_ORD_ID|44573 EDP42330.1 hypothetical protein MGL_3088 [Malassezia globosa CBS 7966]
285	XLOC_002724	XLOC_002724	gnl|BL_ORD_ID|21447 SHO80135.1 Similar to S.cerevisiae protein GIR2 (Highly-acidic RWD domain-containing protein of unknown function) [Malassezia sympodialis ATCC 42132]
286	XLOC_002794	XLOC_002794	gnl|BL_ORD_ID|30507 KOS15373.1 glycosyltransferase family 2 protein [Malassezia pachydermatis]
287	XLOC_002795	XLOC_002795	gnl|BL_ORD_ID|30507 KOS15373.1 glycosyltransferase family 2 protein [Malassezia pachydermatis]
288	XLOC_002864	XLOC_002864	No hits found
289	XLOC_002864	XLOC_002864	gnl|BL_ORD_ID|4998 AYO44488.1 Phagocyte signaling-impaired protein [Malassezia restricta CBS 7877]
290	XLOC_002890	XLOC_002890	gnl|BL_ORD_ID|29605 KOS16275.1 mitochondrial carrier [Malassezia pachydermatis]
291	XLOC_002890	XLOC_002890	No hits found
292	XLOC_002890	XLOC_002890	gnl|BL_ORD_ID|16227 PKI83236.1 Vps45p [Malassezia vespertilionis]
293	XLOC_002891	XLOC_002891	gnl|BL_ORD_ID|29606 KOS16274.1 peptide transporter ptr2a [Malassezia pachydermatis]
294	XLOC_002891	XLOC_002891	gnl|BL_ORD_ID|29606 KOS16274.1 peptide transporter ptr2a [Malassezia pachydermatis]
295	XLOC_002891	XLOC_002891	gnl|BL_ORD_ID|16227 PKI83236.1 Vps45p [Malassezia vespertilionis]
296	XLOC_002891	XLOC_002891	gnl|BL_ORD_ID|16227 PKI83236.1 Vps45p [Malassezia vespertilionis]
297	XLOC_002947	XLOC_002947	gnl|BL_ORD_ID|23207 SHO78375.1 Similar to S.cerevisiae protein MGA2 (ER membrane protein involved in regulation of OLE1 transcription) [Malassezia sympodialis ATCC 42132]
298	XLOC_002947	XLOC_002947	gnl|BL_ORD_ID|14434 PKI85029.1 Sey1p [Malassezia vespertilionis]
299	XLOC_002948	XLOC_002948	gnl|BL_ORD_ID|14434 PKI85029.1 Sey1p [Malassezia vespertilionis]
300	XLOC_002952	XLOC_002952	gnl|BL_ORD_ID|33398 KOS12482.1 dna replication licensing factor cdc19 (cell division control protein 19) [Malassezia pachydermatis]
301	XLOC_002954	XLOC_002954	gnl|BL_ORD_ID|8462 AYO41024.1 Lysine--tRNA ligase, cytoplasmic [Malassezia restricta CBS 7877]
302	XLOC_002968	XLOC_002968	gnl|BL_ORD_ID|8430 AYO41056.1 Sacsin [Malassezia restricta CBS 7877]
303	XLOC_003002	XLOC_003002	gnl|BL_ORD_ID|11448 AXA49549.1 protein of unknown function (DUF2841) [Malassezia restricta]
304	XLOC_003002	XLOC_003002	gnl|BL_ORD_ID|14411 PKI85052.1 Cho2p [Malassezia vespertilionis]
305	XLOC_003033	XLOC_003033	gnl|BL_ORD_ID|30726 KOS15154.1 heat shock protein 60 [Malassezia pachydermatis]
306	XLOC_003033	XLOC_003033	gnl|BL_ORD_ID|30726 KOS15154.1 heat shock protein 60 [Malassezia pachydermatis]
307	XLOC_003033	XLOC_003033	gnl|BL_ORD_ID|30394 KOS15486.1 mago nashi [Malassezia pachydermatis]
308	XLOC_003033	XLOC_003033	gnl|BL_ORD_ID|30450 KOS15430.1 adp atp carrier receptor [Malassezia pachydermatis]
309	XLOC_003033	XLOC_003033	gnl|BL_ORD_ID|30450 KOS15430.1 adp atp carrier receptor [Malassezia pachydermatis]
310	XLOC_003034	XLOC_003034	gnl|BL_ORD_ID|30726 KOS15154.1 heat shock protein 60 [Malassezia pachydermatis]
311	XLOC_003034	XLOC_003034	gnl|BL_ORD_ID|30450 KOS15430.1 adp atp carrier receptor [Malassezia pachydermatis]
312	XLOC_003037	XLOC_003037	gnl|BL_ORD_ID|13555 PKI85908.1 Mre11p [Malassezia vespertilionis]
313	XLOC_003038	XLOC_003038	gnl|BL_ORD_ID|13555 PKI85908.1 Mre11p [Malassezia vespertilionis]
314	XLOC_003067	XLOC_003067	gnl|BL_ORD_ID|32839 KOS13041.1 2-isopropylmalate synthase [Malassezia pachydermatis]
315	XLOC_003067	XLOC_003067	gnl|BL_ORD_ID|25259 SHO76323.1 Transketolase [Malassezia sympodialis ATCC 42132]
316	XLOC_003067	XLOC_003067	gnl|BL_ORD_ID|25264 SHO76318.1 Similar to S.cerevisiae protein PFA4 (Palmitoyltransferase with autoacylation activity) [Malassezia sympodialis ATCC 42132]
317	XLOC_003078	XLOC_003078	gnl|BL_ORD_ID|31344 KOS14536.1 n-terminal nucleophile aminohydrolase [Malassezia pachydermatis]
318	XLOC_003080	XLOC_003080	No hits found
319	XLOC_003080	XLOC_003080	gnl|BL_ORD_ID|31344 KOS14536.1 n-terminal nucleophile aminohydrolase [Malassezia pachydermatis]
320	XLOC_003175	XLOC_003175	gnl|BL_ORD_ID|32656 KOS13224.1 exocyst complex exo70 subunit [Malassezia pachydermatis]
321	XLOC_003175	XLOC_003175	gnl|BL_ORD_ID|32659 KOS13221.1 mal s 1 allergenic protein [Malassezia pachydermatis]
322	XLOC_003181	XLOC_003181	gnl|BL_ORD_ID|23194 SHO78388.1 Major karyopherin [Malassezia sympodialis ATCC 42132]
323	XLOC_003182	XLOC_003182	gnl|BL_ORD_ID|23194 SHO78388.1 Major karyopherin [Malassezia sympodialis ATCC 42132]
324	XLOC_003220	XLOC_003220	gnl|BL_ORD_ID|45162 EDP41741.1 hypothetical protein MGL_3949 [Malassezia globosa CBS 7966]
325	XLOC_003221	XLOC_003221	gnl|BL_ORD_ID|45162 EDP41741.1 hypothetical protein MGL_3949 [Malassezia globosa CBS 7966]
326	XLOC_003326	XLOC_003326	gnl|BL_ORD_ID|21549 SHO80033.1 Similar to S.cerevisiae protein RAD4 (Protein that recognizes and binds damaged DNA (with Rad23p) during NER) [Malassezia sympodialis ATCC 42132]
327	XLOC_003375	XLOC_003375	gnl|BL_ORD_ID|31222 KOS14658.1 glutamine-fructose-6-phosphate transaminase [Malassezia pachydermatis]
328	XLOC_003376	XLOC_003376	gnl|BL_ORD_ID|31222 KOS14658.1 glutamine-fructose-6-phosphate transaminase [Malassezia pachydermatis]
329	XLOC_003420	XLOC_003420	gnl|BL_ORD_ID|31187 KOS14693.1 serine threonine-protein kinase [Malassezia pachydermatis]
330	XLOC_003422	XLOC_003422	gnl|BL_ORD_ID|32376 KOS13504.1 26s proteasome subunit p45 [Malassezia pachydermatis]
331	XLOC_003423	XLOC_003423	No hits found
332	XLOC_003423	XLOC_003423	gnl|BL_ORD_ID|33032 KOS12848.1 5-oxoprolinase [Malassezia pachydermatis]
333	XLOC_003425	XLOC_003425	gnl|BL_ORD_ID|33032 KOS12848.1 5-oxoprolinase [Malassezia pachydermatis]
334	XLOC_003463	XLOC_003463	gnl|BL_ORD_ID|16688 PKI82775.1 Brr2p [Malassezia vespertilionis]
335	XLOC_003463	XLOC_003463	gnl|BL_ORD_ID|32322 KOS13558.1 long-chain-fatty-acid- -ligase [Malassezia pachydermatis]
336	XLOC_003464	XLOC_003464	gnl|BL_ORD_ID|16688 PKI82775.1 Brr2p [Malassezia vespertilionis]
337	XLOC_003464	XLOC_003464	gnl|BL_ORD_ID|12442 AXA48555.1 long-chain acyl-CoA synthetase [Malassezia restricta]
338	XLOC_003478	XLOC_003478	gnl|BL_ORD_ID|34562 CCV00004.1 Catalytic subunit B-1,3-glucan synthase-like protein [Malassezia sympodialis ATCC 42132]
339	XLOC_003479	XLOC_003479	gnl|BL_ORD_ID|34562 CCV00004.1 Catalytic subunit B-1,3-glucan synthase-like protein [Malassezia sympodialis ATCC 42132]
340	XLOC_003487	XLOC_003487	gnl|BL_ORD_ID|32863 KOS13017.1 apc amino acid permease [Malassezia pachydermatis]
341	XLOC_003568	XLOC_003568	gnl|BL_ORD_ID|32323 KOS13557.1 dbp6-atp-dependent rna helicase [Malassezia pachydermatis]
342	XLOC_003569	XLOC_003569	gnl|BL_ORD_ID|32323 KOS13557.1 dbp6-atp-dependent rna helicase [Malassezia pachydermatis]
343	XLOC_003580	XLOC_003580	gnl|BL_ORD_ID|15174 PKI84289.1 Tif35p [Malassezia vespertilionis]
344	XLOC_003589	XLOC_003589	gnl|BL_ORD_ID|15225 PKI84238.1 Plc1p [Malassezia vespertilionis]
345	XLOC_003590	XLOC_003590	gnl|BL_ORD_ID|15225 PKI84238.1 Plc1p [Malassezia vespertilionis]
346	XLOC_003674	XLOC_003674	gnl|BL_ORD_ID|24177 SHO77405.1 Similar to S.cerevisiae protein SNQ2 (Plasma membrane ATP-binding cassette (ABC) transporter) [Malassezia sympodialis ATCC 42132]
347	XLOC_003675	XLOC_003675	gnl|BL_ORD_ID|24177 SHO77405.1 Similar to S.cerevisiae protein SNQ2 (Plasma membrane ATP-binding cassette (ABC) transporter) [Malassezia sympodialis ATCC 42132]
348	XLOC_003692	XLOC_003692	gnl|BL_ORD_ID|22702 SHO78880.1 Similar to S.cerevisiae protein PRP16 (DEAH-box RNA helicase involved in second catalytic step of splicing and in exon ligation) [Malassezia sympodialis ATCC 42132]
349	XLOC_003693	XLOC_003693	gnl|BL_ORD_ID|12083 AXA48914.1 mitochondrial exoribonuclease Cyt-4 [Malassezia restricta]
350	XLOC_003706	XLOC_003706	gnl|BL_ORD_ID|16643 PKI82820.1 Pom152p [Malassezia vespertilionis]
351	XLOC_003707	XLOC_003707	gnl|BL_ORD_ID|16643 PKI82820.1 Pom152p [Malassezia vespertilionis]
352	XLOC_003797	XLOC_003797	gnl|BL_ORD_ID|21489 SHO80093.1 Subunit B of V1 peripheral membrane domain of vacuolar H+-ATPase [Malassezia sympodialis ATCC 42132]
353	XLOC_003846	XLOC_003846	gnl|BL_ORD_ID|35428 CCU99085.1 Class I chitin synthase-like protein [Malassezia sympodialis ATCC 42132]
354	XLOC_003977	XLOC_003977	gnl|BL_ORD_ID|32864 KOS13016.1 pre-mrna-splicing factor slu7 [Malassezia pachydermatis]
355	XLOC_004028	XLOC_004028	gnl|BL_ORD_ID|29578 KOS16302.1 exs-domain-containing protein [Malassezia pachydermatis]
356	XLOC_004062	XLOC_004062	gnl|BL_ORD_ID|14764 PKI84699.1 Cft1p [Malassezia vespertilionis]
357	XLOC_004063	XLOC_004063	gnl|BL_ORD_ID|14764 PKI84699.1 Cft1p [Malassezia vespertilionis]
358	XLOC_004093	XLOC_004093	gnl|BL_ORD_ID|16283 PKI83180.1 Tps2p [Malassezia vespertilionis]
359	XLOC_004094	XLOC_004094	gnl|BL_ORD_ID|16283 PKI83180.1 Tps2p [Malassezia vespertilionis]
360	XLOC_004177	XLOC_004177	gnl|BL_ORD_ID|33490 AKR75009.1 lipase [Malassezia restricta]
361	XLOC_004178	XLOC_004178	gnl|BL_ORD_ID|8580 AXA52417.1 septicolysin [Malassezia restricta]
362	XLOC_004179	XLOC_004179	gnl|BL_ORD_ID|33490 AKR75009.1 lipase [Malassezia restricta]
363	XLOC_004180	XLOC_004180	gnl|BL_ORD_ID|8580 AXA52417.1 septicolysin [Malassezia restricta]
364	XLOC_004294	XLOC_004294	gnl|BL_ORD_ID|29337 KOS16543.1 tpt-domain-containing protein [Malassezia pachydermatis]
365	XLOC_004301	XLOC_004301	gnl|BL_ORD_ID|9895 AXA51102.1 translation initiation factor 4E [Malassezia restricta]
366	XLOC_004304	XLOC_004304	gnl|BL_ORD_ID|30691 KOS15189.1 tbcd protein [Malassezia pachydermatis]
367	XLOC_004306	XLOC_004306	gnl|BL_ORD_ID|22292 SHO79290.1 Similar to S.cerevisiae protein NPL3 (RNA-binding protein) [Malassezia sympodialis ATCC 42132]
368	XLOC_004406	XLOC_004406	gnl|BL_ORD_ID|8839 AXA52158.1 AT rich DNA binding protein [Malassezia restricta]
369	XLOC_004407	XLOC_004407	No hits found
370	XLOC_004408	XLOC_004408	No hits found
371	XLOC_004425	XLOC_004425	gnl|BL_ORD_ID|32852 KOS13028.1 pre-mrna-splicing factor clf1 [Malassezia pachydermatis]
372	XLOC_004427	XLOC_004427	gnl|BL_ORD_ID|31080 KOS14800.1 ubiquitin-conjugating enzyme e2 n [Malassezia pachydermatis]
373	XLOC_004428	XLOC_004428	gnl|BL_ORD_ID|31080 KOS14800.1 ubiquitin-conjugating enzyme e2 n [Malassezia pachydermatis]
374	XLOC_004428	XLOC_004428	gnl|BL_ORD_ID|23724 SHO77858.1 Similar to S.cerevisiae protein LAS17 (Actin assembly factor) [Malassezia sympodialis ATCC 42132]
375	XLOC_004497	XLOC_004497	gnl|BL_ORD_ID|24837 SHO76745.1 Similar to S.cerevisiae protein PTC7 (Type 2C serine/threonine protein phosphatase (PP2C)) [Malassezia sympodialis ATCC 42132]
376	XLOC_004498	XLOC_004498	gnl|BL_ORD_ID|24837 SHO76745.1 Similar to S.cerevisiae protein PTC7 (Type 2C serine/threonine protein phosphatase (PP2C)) [Malassezia sympodialis ATCC 42132]
377	XLOC_004525	XLOC_004525	gnl|BL_ORD_ID|32641 KOS13239.1 amp-dependent synthetase and ligase [Malassezia pachydermatis]
378	XLOC_004551	XLOC_004551	gnl|BL_ORD_ID|11752 AXA49245.1 peroxisomal membrane anchor protein PEX14p [Malassezia restricta]
379	XLOC_004552	XLOC_004552	gnl|BL_ORD_ID|11752 AXA49245.1 peroxisomal membrane anchor protein PEX14p [Malassezia restricta]
380	XLOC_004563	XLOC_004563	gnl|BL_ORD_ID|21870 SHO79712.1 Similar to S.cerevisiae protein ADH3 (Mitochondrial alcohol dehydrogenase isozyme III) [Malassezia sympodialis ATCC 42132]
381	XLOC_004648	XLOC_004648	gnl|BL_ORD_ID|31527 KOS14353.1 aryl-alcohol dehydrogenase [Malassezia pachydermatis]
382	XLOC_004651	XLOC_004651	No hits found
383	XLOC_004651	XLOC_004651	No hits found
384	XLOC_004652	XLOC_004652	No hits found
385	XLOC_004661	XLOC_004661	gnl|BL_ORD_ID|22256 SHO79326.1 Hypothetical protein MSYG_3676 [Malassezia sympodialis ATCC 42132]
386	XLOC_004680	XLOC_004680	No hits found
387	XLOC_004689	XLOC_004689	gnl|BL_ORD_ID|4782 AYO44704.1 Caffeine resistance protein 5 [Malassezia restricta CBS 7877]
388	XLOC_004690	XLOC_004690	gnl|BL_ORD_ID|4782 AYO44704.1 Caffeine resistance protein 5 [Malassezia restricta CBS 7877]
389	XLOC_004730	XLOC_004730	gnl|BL_ORD_ID|31466 KOS14414.1 gyp1-gtpase activating protein [Malassezia pachydermatis]
390	XLOC_004783	XLOC_004783	gnl|BL_ORD_ID|33181 KOS12699.1 putative secretory lipase (family lip) [Malassezia pachydermatis]
391	XLOC_004784	XLOC_004784	gnl|BL_ORD_ID|33181 KOS12699.1 putative secretory lipase (family lip) [Malassezia pachydermatis]
392	XLOC_004817	XLOC_004817	No hits found
393	XLOC_004818	XLOC_004818	No hits found
394	XLOC_004829	XLOC_004829	gnl|BL_ORD_ID|24601 SHO76981.1 Cytoplasmic chaperone of the Hsp90 family [Malassezia sympodialis ATCC 42132]
395	XLOC_004830	XLOC_004830	gnl|BL_ORD_ID|24601 SHO76981.1 Cytoplasmic chaperone of the Hsp90 family [Malassezia sympodialis ATCC 42132]
396	XLOC_004862	XLOC_004862	gnl|BL_ORD_ID|16871 PKI82592.1 Iml1p [Malassezia vespertilionis]
397	XLOC_004871	XLOC_004871	gnl|BL_ORD_ID|32586 KOS13294.1 atp-dependent metallopeptidase hfl [Malassezia pachydermatis]
398	XLOC_004948	XLOC_004948	gnl|BL_ORD_ID|30179 KOS15701.1 putative acid sphingomyelinase [Malassezia pachydermatis]
399	XLOC_004969	XLOC_004969	gnl|BL_ORD_ID|24824 SHO76758.1 Catalytic subunit of the histone acetyltransferase complex (NuA4) [Malassezia sympodialis ATCC 42132]
400	XLOC_004970	XLOC_004970	gnl|BL_ORD_ID|24824 SHO76758.1 Catalytic subunit of the histone acetyltransferase complex (NuA4) [Malassezia sympodialis ATCC 42132]
401	XLOC_004971	XLOC_004971	gnl|BL_ORD_ID|33490 AKR75009.1 lipase [Malassezia restricta]
402	XLOC_004972	XLOC_004972	gnl|BL_ORD_ID|33490 AKR75009.1 lipase [Malassezia restricta]
403	XLOC_004979	XLOC_004979	gnl|BL_ORD_ID|5002 AYO44484.1 NAD-dependent protein deacetylase SIR4 [Malassezia restricta CBS 7877]
404	XLOC_004980	XLOC_004980	gnl|BL_ORD_ID|5002 AYO44484.1 NAD-dependent protein deacetylase SIR4 [Malassezia restricta CBS 7877]
405	XLOC_004986	XLOC_004986	No hits found
406	XLOC_004987	XLOC_004987	No hits found
407	XLOC_004987	XLOC_004987	No hits found
408	XLOC_004987	XLOC_004987	No hits found
409	XLOC_004998	XLOC_004998	gnl|BL_ORD_ID|33194 KOS12686.1 arm repeat-containing protein [Malassezia pachydermatis]
410	XLOC_005030	XLOC_005030	No hits found
411	XLOC_005031	XLOC_005031	No hits found
412	XLOC_005049	XLOC_005049	gnl|BL_ORD_ID|32201 KOS13679.1 ubiquitin domain containing protein [Malassezia pachydermatis]
413	XLOC_005175	XLOC_005175	gnl|BL_ORD_ID|14354 PKI85109.1 Rpb1p [Malassezia vespertilionis]
414	XLOC_005176	XLOC_005176	gnl|BL_ORD_ID|14354 PKI85109.1 Rpb1p [Malassezia vespertilionis]
415	XLOC_005193	XLOC_005193	No hits found
416	XLOC_005203	XLOC_005203	gnl|BL_ORD_ID|29711 KOS16169.1 drebrin f [Malassezia pachydermatis]
417	XLOC_005224	XLOC_005224	No hits found
418	XLOC_005225	XLOC_005225	No hits found
419	XLOC_005245	XLOC_005245	No hits found
420	XLOC_005245	XLOC_005245	No hits found
421	XLOC_005277	XLOC_005277	gnl|BL_ORD_ID|14845 PKI84618.1 Cdb4p [Malassezia vespertilionis]
422	XLOC_005278	XLOC_005278	gnl|BL_ORD_ID|14845 PKI84618.1 Cdb4p [Malassezia vespertilionis]
423	XLOC_005290	XLOC_005290	gnl|BL_ORD_ID|30128 KOS15752.1 isochorismatase hydrolase [Malassezia pachydermatis]
424	XLOC_005303	XLOC_005303	gnl|BL_ORD_ID|14626 PKI84837.1 hypothetical protein MVES_001299 [Malassezia vespertilionis]
425	XLOC_005312	XLOC_005312	gnl|BL_ORD_ID|29855 KOS16025.1 translation initiation factor if-2 [Malassezia pachydermatis]
426	XLOC_005319	XLOC_005319	gnl|BL_ORD_ID|15285 PKI84178.1 Qcr2p [Malassezia vespertilionis]
427	XLOC_005320	XLOC_005320	gnl|BL_ORD_ID|15285 PKI84178.1 Qcr2p [Malassezia vespertilionis]
428	XLOC_005325	XLOC_005325	No hits found
429	XLOC_005326	XLOC_005326	No hits found
430	XLOC_005339	XLOC_005339	No hits found
431	XLOC_005357	XLOC_005357	No hits found
432	XLOC_005370	XLOC_005370	gnl|BL_ORD_ID|32051 KOS13829.1 chitin deacetylase precursor [Malassezia pachydermatis]
433	XLOC_005371	XLOC_005371	gnl|BL_ORD_ID|32051 KOS13829.1 chitin deacetylase precursor [Malassezia pachydermatis]
434	XLOC_005407	XLOC_005407	No hits found
435	XLOC_005414	XLOC_005414	gnl|BL_ORD_ID|33370 KOS12510.1 histone deacetylase 3 [Malassezia pachydermatis]
436	XLOC_005448	XLOC_005448	No hits found
437	XLOC_005480	XLOC_005480	gnl|BL_ORD_ID|23766 SHO77816.1 Similar to S.cerevisiae protein ATP10 (Assembly factor for the F0 sector of mitochondrial F1F0 ATP synthase) [Malassezia sympodialis ATCC 42132]
438	XLOC_005514	XLOC_005514	gnl|BL_ORD_ID|30167 KOS15713.1 erg4 erg24 ergosterol biosynthesis protein [Malassezia pachydermatis]
439	XLOC_005515	XLOC_005515	gnl|BL_ORD_ID|30167 KOS15713.1 erg4 erg24 ergosterol biosynthesis protein [Malassezia pachydermatis]
440	XLOC_005570	XLOC_005570	No hits found
441	XLOC_005571	XLOC_005571	No hits found
442	XLOC_005633	XLOC_005633	gnl|BL_ORD_ID|6436 AYO43050.1 Prenylcysteine oxidase [Malassezia restricta CBS 7877]
443	XLOC_005634	XLOC_005634	gnl|BL_ORD_ID|6436 AYO43050.1 Prenylcysteine oxidase [Malassezia restricta CBS 7877]
444	XLOC_005641	XLOC_005641	gnl|BL_ORD_ID|30175 KOS15705.1 scavenger mrna decapping enzyme [Malassezia pachydermatis]
445	XLOC_005653	XLOC_005653	gnl|BL_ORD_ID|4782 AYO44704.1 Caffeine resistance protein 5 [Malassezia restricta CBS 7877]
446	XLOC_005663	XLOC_005663	gnl|BL_ORD_ID|14783 PKI84680.1 Msc2p [Malassezia vespertilionis]
447	XLOC_005709	XLOC_005709	gnl|BL_ORD_ID|30665 KOS15215.1 3-phytase a precursor [Malassezia pachydermatis]
448	XLOC_005713	XLOC_005713	gnl|BL_ORD_ID|21575 SHO80007.1 Similar to S.cerevisiae protein COQ2 (Para hydroxybenzoate polyprenyl transferase) [Malassezia sympodialis ATCC 42132]
449	XLOC_005752	XLOC_005752	gnl|BL_ORD_ID|11775 AXA49222.1 type 2A phosphatase activator TIP41 [Malassezia restricta]
450	XLOC_005753	XLOC_005753	gnl|BL_ORD_ID|11775 AXA49222.1 type 2A phosphatase activator TIP41 [Malassezia restricta]
451	XLOC_005769	XLOC_005769	No hits found
452	XLOC_005770	XLOC_005770	No hits found
453	XLOC_005771	XLOC_005771	No hits found
454	XLOC_005813	XLOC_005813	No hits found
455	XLOC_005814	XLOC_005814	No hits found
456	XLOC_005815	XLOC_005815	No hits found
457	XLOC_005843	XLOC_005843	No hits found
458	XLOC_005858	XLOC_005858	gnl|BL_ORD_ID|25384 SHO76198.1 Similar to S.cerevisiae protein DCR2 (Phosphoesterase) [Malassezia sympodialis ATCC 42132]
459	XLOC_005859	XLOC_005859	gnl|BL_ORD_ID|25384 SHO76198.1 Similar to S.cerevisiae protein DCR2 (Phosphoesterase) [Malassezia sympodialis ATCC 42132]
460	XLOC_005868	XLOC_005868	gnl|BL_ORD_ID|22026 SHO79556.1 Similar to S.cerevisiae protein FLR1 (Plasma membrane transporter of the major facilitator superfamily) [Malassezia sympodialis ATCC 42132]
461	XLOC_005876	XLOC_005876	No hits found
462	XLOC_005893	XLOC_005893	gnl|BL_ORD_ID|8940 AXA52057.1 multidrug transporter of the major facilitator superfamily [Malassezia restricta]
463	XLOC_005913	XLOC_005913	gnl|BL_ORD_ID|14654 PKI84809.1 Fks1p [Malassezia vespertilionis]
464	XLOC_005969	XLOC_005969	gnl|BL_ORD_ID|4738 AYO44748.1 JmjC domain-containing protein 4 [Malassezia restricta CBS 7877]
465	XLOC_005970	XLOC_005970	gnl|BL_ORD_ID|4738 AYO44748.1 JmjC domain-containing protein 4 [Malassezia restricta CBS 7877]
466	XLOC_005973	XLOC_005973	No hits found
467	XLOC_005974	XLOC_005974	No hits found
468	XLOC_006013	XLOC_006013	gnl|BL_ORD_ID|30711 KOS15169.1 prenylcysteine oxidase precursor [Malassezia pachydermatis]
469	XLOC_006014	XLOC_006014	gnl|BL_ORD_ID|30711 KOS15169.1 prenylcysteine oxidase precursor [Malassezia pachydermatis]
470	XLOC_006053	XLOC_006053	No hits found
471	XLOC_006054	XLOC_006054	No hits found
472	XLOC_006064	XLOC_006064	gnl|BL_ORD_ID|10785 AXA50212.1 uncharacterized protein MRET_2177 [Malassezia restricta]
473	XLOC_006065	XLOC_006065	gnl|BL_ORD_ID|10785 AXA50212.1 uncharacterized protein MRET_2177 [Malassezia restricta]
474	XLOC_006076	XLOC_006076	gnl|BL_ORD_ID|25384 SHO76198.1 Similar to S.cerevisiae protein DCR2 (Phosphoesterase) [Malassezia sympodialis ATCC 42132]
475	XLOC_006077	XLOC_006077	gnl|BL_ORD_ID|25384 SHO76198.1 Similar to S.cerevisiae protein DCR2 (Phosphoesterase) [Malassezia sympodialis ATCC 42132]
476	XLOC_006104	XLOC_006104	gnl|BL_ORD_ID|14983 PKI84480.1 hypothetical protein MVES_001398 [Malassezia vespertilionis]
477	XLOC_006105	XLOC_006105	gnl|BL_ORD_ID|14983 PKI84480.1 hypothetical protein MVES_001398 [Malassezia vespertilionis]
478	XLOC_006119	XLOC_006119	No hits found
479	XLOC_006124	XLOC_006124	gnl|BL_ORD_ID|9805 AXA51192.1 PHD finger domain protein [Malassezia restricta]
480	XLOC_006148	XLOC_006148	No hits found
481	XLOC_006152	XLOC_006152	gnl|BL_ORD_ID|29855 KOS16025.1 translation initiation factor if-2 [Malassezia pachydermatis]
482	XLOC_006180	XLOC_006180	No hits found
483	XLOC_006188	XLOC_006188	gnl|BL_ORD_ID|22706 SHO78876.1 Similar to S.cerevisiae protein RTS2 (Basic zinc-finger protein) [Malassezia sympodialis ATCC 42132]
484	XLOC_006189	XLOC_006189	gnl|BL_ORD_ID|22706 SHO78876.1 Similar to S.cerevisiae protein RTS2 (Basic zinc-finger protein) [Malassezia sympodialis ATCC 42132]
485	XLOC_006242	XLOC_006242	gnl|BL_ORD_ID|15085 PKI84378.1 hypothetical protein MVES_001511 [Malassezia vespertilionis]
486	XLOC_006260	XLOC_006260	gnl|BL_ORD_ID|23176 SHO78406.1 Similar to S.cerevisiae protein TIP41 (Protein that interacts with Tap42p, which regulates PP2A) [Malassezia sympodialis ATCC 42132]
487	XLOC_006261	XLOC_006261	gnl|BL_ORD_ID|15856 PKI83607.1 Oct1p [Malassezia vespertilionis]
488	XLOC_006262	XLOC_006262	gnl|BL_ORD_ID|15856 PKI83607.1 Oct1p [Malassezia vespertilionis]
489	XLOC_006300	XLOC_006300	No hits found
490	XLOC_006301	XLOC_006301	No hits found
491	XLOC_006331	XLOC_006331	gnl|BL_ORD_ID|16176 PKI83287.1 hypothetical protein MVES_003041 [Malassezia vespertilionis]
492	XLOC_006338	XLOC_006338	gnl|BL_ORD_ID|30817 KOS15063.1 glycoside hydrolase family 16 protein [Malassezia pachydermatis]
493	XLOC_006338	XLOC_006338	No hits found
494	XLOC_006339	XLOC_006339	gnl|BL_ORD_ID|30817 KOS15063.1 glycoside hydrolase family 16 protein [Malassezia pachydermatis]
495	XLOC_006378	XLOC_006378	gnl|BL_ORD_ID|8382 AYO41104.1 Sphingomyelin phosphodiesterase B [Malassezia restricta CBS 7877]
496	XLOC_006379	XLOC_006379	gnl|BL_ORD_ID|30179 KOS15701.1 putative acid sphingomyelinase [Malassezia pachydermatis]
497	XLOC_006407	XLOC_006407	No hits found
498	XLOC_006408	XLOC_006408	No hits found
499	XLOC_006416	XLOC_006416	No hits found
500	XLOC_006453	XLOC_006453	No hits found
501	XLOC_006454	XLOC_006454	No hits found
502	XLOC_006455	XLOC_006455	gnl|BL_ORD_ID|45202 EDP41701.1 hypothetical protein MGL_3909 [Malassezia globosa CBS 7966]
503	XLOC_006456	XLOC_006456	gnl|BL_ORD_ID|45202 EDP41701.1 hypothetical protein MGL_3909 [Malassezia globosa CBS 7966]
504	XLOC_006461	XLOC_006461	No hits found
505	XLOC_006462	XLOC_006462	No hits found
506	XLOC_006511	XLOC_006511	No hits found
507	XLOC_006512	XLOC_006512	No hits found
508	XLOC_006520	XLOC_006520	No hits found
509	XLOC_006549	XLOC_006549	No hits found
510	XLOC_006550	XLOC_006550	No hits found
511	XLOC_006577	XLOC_006577	gnl|BL_ORD_ID|43892 EDP43011.1 hypothetical protein MGL_2607 [Malassezia globosa CBS 7966]
512	XLOC_006578	XLOC_006578	gnl|BL_ORD_ID|43892 EDP43011.1 hypothetical protein MGL_2607 [Malassezia globosa CBS 7966]
513	XLOC_006582	XLOC_006582	No hits found
514	XLOC_006599	XLOC_006599	gnl|BL_ORD_ID|33062 KOS12818.1 metallo-hydrolase oxidoreductase [Malassezia pachydermatis]
515	XLOC_006600	XLOC_006600	gnl|BL_ORD_ID|33062 KOS12818.1 metallo-hydrolase oxidoreductase [Malassezia pachydermatis]
516	XLOC_006629	XLOC_006629	No hits found
517	XLOC_006630	XLOC_006630	No hits found
518	XLOC_006638	XLOC_006638	No hits found
519	XLOC_006664	XLOC_006664	No hits found
520	XLOC_006665	XLOC_006665	No hits found

## Sheet: CTZ7019vsCTZPK23 (734)
	Gene_id2	Gene_id3	MalHit
0	Novel00001	Novel00001	gnl|BL_ORD_ID|16027 PKI83436.1 Dph2p [Malassezia vespertilionis]
1	Novel00002	Novel00002	gnl|BL_ORD_ID|8432 AYO41054.1 MRC1-like domain protein [Malassezia restricta CBS 7877]
2	XLOC_000007	XLOC_000007	gnl|BL_ORD_ID|30716 KOS15164.1 ribosome biogenesis protein bms1 [Malassezia pachydermatis]
3	XLOC_000008	XLOC_000008	gnl|BL_ORD_ID|14886 PKI84577.1 Bms1p [Malassezia vespertilionis]
4	XLOC_000012	XLOC_000012	gnl|BL_ORD_ID|14884 PKI84579.1 Gem1p [Malassezia vespertilionis]
5	XLOC_000018	XLOC_000018	gnl|BL_ORD_ID|30458 KOS15422.1 atp-dependent rna helicase prh1 [Malassezia pachydermatis]
6	XLOC_000041	XLOC_000041	No hits found
7	XLOC_000042	XLOC_000042	gnl|BL_ORD_ID|14924 PKI84539.1 Epl1p [Malassezia vespertilionis]
8	XLOC_000043	XLOC_000043	gnl|BL_ORD_ID|24393 SHO77189.1 Similar to S.cerevisiae protein EPL1 (Subunit of NuA4, an essential histone H4/H2A acetyltransferase complex) [Malassezia sympodialis ATCC 42132]
9	XLOC_000060	XLOC_000060	No hits found
10	XLOC_000073	XLOC_000073	gnl|BL_ORD_ID|30209 KOS15671.1 prolyl-trna synthetase [Malassezia pachydermatis]
11	XLOC_000078	XLOC_000078	No hits found
12	XLOC_000079	XLOC_000079	No hits found
13	XLOC_000081	XLOC_000081	No hits found
14	XLOC_000085	XLOC_000085	gnl|BL_ORD_ID|30663 KOS15217.1 protein kinase [Malassezia pachydermatis]
15	XLOC_000086	XLOC_000086	gnl|BL_ORD_ID|24331 SHO77251.1 Similar to S.cerevisiae protein SNF1 (AMP-activated serine/threonine protein kinase) [Malassezia sympodialis ATCC 42132]
16	XLOC_000092	XLOC_000092	gnl|BL_ORD_ID|14886 PKI84577.1 Bms1p [Malassezia vespertilionis]
17	XLOC_000094	XLOC_000094	gnl|BL_ORD_ID|14887 PKI84576.1 Scc2p [Malassezia vespertilionis]
18	XLOC_000099	XLOC_000099	No hits found
19	XLOC_000102	XLOC_000102	gnl|BL_ORD_ID|30639 KOS15241.1 hect-domain-containing protein [Malassezia pachydermatis]
20	XLOC_000104	XLOC_000104	No hits found
21	XLOC_000107	XLOC_000107	gnl|BL_ORD_ID|30702 KOS15178.1 sumo deconjugating cysteine peptidase ulp2 [Malassezia pachydermatis]
22	XLOC_000112	XLOC_000112	gnl|BL_ORD_ID|10756 AXA50241.1 HD family hydrolase [Malassezia restricta]
23	XLOC_000113	XLOC_000113	No hits found
24	XLOC_000115	XLOC_000115	gnl|BL_ORD_ID|15039 PKI84424.1 Prp24p [Malassezia vespertilionis]
25	XLOC_000117	XLOC_000117	gnl|BL_ORD_ID|15039 PKI84424.1 Prp24p [Malassezia vespertilionis]
26	XLOC_000133	XLOC_000133	gnl|BL_ORD_ID|14924 PKI84539.1 Epl1p [Malassezia vespertilionis]
27	XLOC_000134	XLOC_000134	gnl|BL_ORD_ID|24393 SHO77189.1 Similar to S.cerevisiae protein EPL1 (Subunit of NuA4, an essential histone H4/H2A acetyltransferase complex) [Malassezia sympodialis ATCC 42132]
28	XLOC_000137	XLOC_000137	gnl|BL_ORD_ID|30165 KOS15715.1 nucleoporin [Malassezia pachydermatis]
29	XLOC_000141	XLOC_000141	gnl|BL_ORD_ID|6497 AYO42989.1 Cat eye syndrome critical region protein 2 [Malassezia restricta CBS 7877]
30	XLOC_000149	XLOC_000149	No hits found
31	XLOC_000150	XLOC_000150	No hits found
32	XLOC_000150	XLOC_000150	No hits found
33	XLOC_000150	XLOC_000150	No hits found
34	XLOC_000150	XLOC_000150	No hits found
35	XLOC_000151	XLOC_000151	No hits found
36	XLOC_000171	XLOC_000171	gnl|BL_ORD_ID|6475 AYO43011.1 Processed sterol regulatory element-binding protein 1 [Malassezia restricta CBS 7877]
37	XLOC_000175	XLOC_000175	gnl|BL_ORD_ID|33392 KOS12488.1 glycosyltransferase family 24 protein [Malassezia pachydermatis]
38	XLOC_000180	XLOC_000180	gnl|BL_ORD_ID|24177 SHO77405.1 Similar to S.cerevisiae protein SNQ2 (Plasma membrane ATP-binding cassette (ABC) transporter) [Malassezia sympodialis ATCC 42132]
39	XLOC_000190	XLOC_000190	gnl|BL_ORD_ID|32600 KOS13280.1 putative protein kinase [Malassezia pachydermatis]
40	XLOC_000289	XLOC_000289	gnl|BL_ORD_ID|32616 KOS13264.1 ccaat-binding transcription factor subunit hapb [Malassezia pachydermatis]
41	XLOC_000289	XLOC_000289	No hits found
42	XLOC_000297	XLOC_000297	gnl|BL_ORD_ID|9718 AXA51279.1 Ca2+-transporting ATPase [Malassezia restricta]
43	XLOC_000313	XLOC_000313	gnl|BL_ORD_ID|9718 AXA51279.1 Ca2+-transporting ATPase [Malassezia restricta]
44	XLOC_000341	XLOC_000341	gnl|BL_ORD_ID|15370 PKI84093.1 hypothetical protein MVES_002106 [Malassezia vespertilionis]
45	XLOC_000351	XLOC_000351	gnl|BL_ORD_ID|29968 KOS15912.1 rad16-nucleotide excision repair protein [Malassezia pachydermatis]
46	XLOC_000362	XLOC_000362	gnl|BL_ORD_ID|15370 PKI84093.1 hypothetical protein MVES_002106 [Malassezia vespertilionis]
47	XLOC_000363	XLOC_000363	No hits found
48	XLOC_000375	XLOC_000375	gnl|BL_ORD_ID|29968 KOS15912.1 rad16-nucleotide excision repair protein [Malassezia pachydermatis]
49	XLOC_000394	XLOC_000394	gnl|BL_ORD_ID|14082 PKI85381.1 Sec26p [Malassezia vespertilionis]
50	XLOC_000410	XLOC_000410	gnl|BL_ORD_ID|13940 PKI85523.1 Sap190p [Malassezia vespertilionis]
51	XLOC_000418	XLOC_000418	gnl|BL_ORD_ID|24602 SHO76980.1 Similar to S.cerevisiae protein ENP1 (Protein associated with U3 and U14 snoRNAs) [Malassezia sympodialis ATCC 42132]
52	XLOC_000433	XLOC_000433	gnl|BL_ORD_ID|14139 PKI85324.1 Ide1p [Malassezia vespertilionis]
53	XLOC_000475	XLOC_000475	gnl|BL_ORD_ID|4474 AYO45012.1 SWR complex protein 2 [Malassezia restricta CBS 7877]
54	XLOC_000477	XLOC_000477	gnl|BL_ORD_ID|33292 KOS12588.1 spindle pole body protein ndc80 [Malassezia pachydermatis]
55	XLOC_000483	XLOC_000483	gnl|BL_ORD_ID|4474 AYO45012.1 SWR complex protein 2 [Malassezia restricta CBS 7877]
56	XLOC_000485	XLOC_000485	gnl|BL_ORD_ID|33292 KOS12588.1 spindle pole body protein ndc80 [Malassezia pachydermatis]
57	XLOC_000526	XLOC_000526	gnl|BL_ORD_ID|14331 PKI85132.1 hypothetical protein MVES_001032 [Malassezia vespertilionis]
58	XLOC_000528	XLOC_000528	gnl|BL_ORD_ID|31106 KOS14774.1 vacuolar protein sorting-associated protein 11 like protein [Malassezia pachydermatis]
59	XLOC_000554	XLOC_000554	gnl|BL_ORD_ID|31018 KOS14862.1 gata zinc finger domain-containing protein 14 [Malassezia pachydermatis]
60	XLOC_000560	XLOC_000560	gnl|BL_ORD_ID|31106 KOS14774.1 vacuolar protein sorting-associated protein 11 like protein [Malassezia pachydermatis]
61	XLOC_000605	XLOC_000605	gnl|BL_ORD_ID|12886 AXA48111.1 origin recognition complex subunit 3 [Malassezia restricta]
62	XLOC_000609	XLOC_000609	gnl|BL_ORD_ID|15481 PKI83982.1 Mss116p [Malassezia vespertilionis]
63	XLOC_000617	XLOC_000617	No hits found
64	XLOC_000618	XLOC_000618	No hits found
65	XLOC_000619	XLOC_000619	gnl|BL_ORD_ID|29341 KOS16539.1 mak5-atp-dependent rna helicase [Malassezia pachydermatis]
66	XLOC_000626	XLOC_000626	gnl|BL_ORD_ID|15481 PKI83982.1 Mss116p [Malassezia vespertilionis]
67	XLOC_000627	XLOC_000627	No hits found
68	XLOC_000631	XLOC_000631	gnl|BL_ORD_ID|29344 KOS16536.1 nicotinate-nucleotide adenylyltransferase [Malassezia pachydermatis]
69	XLOC_000632	XLOC_000632	No hits found
70	XLOC_000634	XLOC_000634	gnl|BL_ORD_ID|29341 KOS16539.1 mak5-atp-dependent rna helicase [Malassezia pachydermatis]
71	XLOC_000654	XLOC_000654	gnl|BL_ORD_ID|21768 SHO79814.1 Similar to S.cerevisiae protein XKS1 (Xylulokinase) [Malassezia sympodialis ATCC 42132]
72	XLOC_000656	XLOC_000656	gnl|BL_ORD_ID|21768 SHO79814.1 Similar to S.cerevisiae protein XKS1 (Xylulokinase) [Malassezia sympodialis ATCC 42132]
73	XLOC_000693	XLOC_000693	gnl|BL_ORD_ID|32858 KOS13022.1 ark1-actin regulating kinase [Malassezia pachydermatis]
74	XLOC_000695	XLOC_000695	No hits found
75	XLOC_000697	XLOC_000697	gnl|BL_ORD_ID|25246 SHO76336.1 Similar to S.cerevisiae protein YFL034W (Putative integral membrane protein that interacts with Rpp0p) [Malassezia sympodialis ATCC 42132]
76	XLOC_000699	XLOC_000699	gnl|BL_ORD_ID|25246 SHO76336.1 Similar to S.cerevisiae protein YFL034W (Putative integral membrane protein that interacts with Rpp0p) [Malassezia sympodialis ATCC 42132]
77	XLOC_000700	XLOC_000700	gnl|BL_ORD_ID|25246 SHO76336.1 Similar to S.cerevisiae protein YFL034W (Putative integral membrane protein that interacts with Rpp0p) [Malassezia sympodialis ATCC 42132]
78	XLOC_000715	XLOC_000715	gnl|BL_ORD_ID|32858 KOS13022.1 ark1-actin regulating kinase [Malassezia pachydermatis]
79	XLOC_000742	XLOC_000742	gnl|BL_ORD_ID|15034 PKI84429.1 Ssh4p [Malassezia vespertilionis]
80	XLOC_000743	XLOC_000743	gnl|BL_ORD_ID|30622 KOS15258.1 signal transducing protein kinase [Malassezia pachydermatis]
81	XLOC_000752	XLOC_000752	No hits found
82	XLOC_000762	XLOC_000762	gnl|BL_ORD_ID|10909 AXA50088.1 Ca2+:H+ antiporter [Malassezia restricta]
83	XLOC_000864	XLOC_000864	gnl|BL_ORD_ID|9917 AXA51080.1 amyloid beta precursor protein binding protein 1 [Malassezia restricta]
84	XLOC_000870	XLOC_000870	gnl|BL_ORD_ID|32594 KOS13286.1 l-serine dehydratase [Malassezia pachydermatis]
85	XLOC_000880	XLOC_000880	gnl|BL_ORD_ID|9658 AXA51339.1 PAB1 binding protein [Malassezia restricta]
86	XLOC_000895	XLOC_000895	gnl|BL_ORD_ID|9658 AXA51339.1 PAB1 binding protein [Malassezia restricta]
87	XLOC_000919	XLOC_000919	gnl|BL_ORD_ID|29388 KOS16492.1 p-loop containing nucleoside triphosphate hydrolase protein [Malassezia pachydermatis]
88	XLOC_000935	XLOC_000935	gnl|BL_ORD_ID|15824 PKI83639.1 Eaf3p [Malassezia vespertilionis]
89	XLOC_000936	XLOC_000936	gnl|BL_ORD_ID|15824 PKI83639.1 Eaf3p [Malassezia vespertilionis]
90	XLOC_000937	XLOC_000937	No hits found
91	XLOC_000938	XLOC_000938	No hits found
92	XLOC_000955	XLOC_000955	gnl|BL_ORD_ID|15824 PKI83639.1 Eaf3p [Malassezia vespertilionis]
93	XLOC_000956	XLOC_000956	gnl|BL_ORD_ID|15824 PKI83639.1 Eaf3p [Malassezia vespertilionis]
94	XLOC_000981	XLOC_000981	gnl|BL_ORD_ID|24046 SHO77536.1 Similar to S.cerevisiae protein MAM3 (Protein required for normal mitochondrial morphology) [Malassezia sympodialis ATCC 42132]
95	XLOC_000991	XLOC_000991	gnl|BL_ORD_ID|14528 PKI84935.1 hypothetical protein MVES_001254 [Malassezia vespertilionis]
96	XLOC_001000	XLOC_001000	gnl|BL_ORD_ID|6887 AYO42599.1 Maternal protein pumilio [Malassezia restricta CBS 7877]
97	XLOC_001002	XLOC_001002	gnl|BL_ORD_ID|14759 PKI84704.1 hypothetical protein MVES_001258 [Malassezia vespertilionis]
98	XLOC_001004	XLOC_001004	gnl|BL_ORD_ID|14528 PKI84935.1 hypothetical protein MVES_001254 [Malassezia vespertilionis]
99	XLOC_001012	XLOC_001012	gnl|BL_ORD_ID|15712 PKI83751.1 Rse1p [Malassezia vespertilionis]
100	XLOC_001032	XLOC_001032	gnl|BL_ORD_ID|15712 PKI83751.1 Rse1p [Malassezia vespertilionis]
101	XLOC_001068	XLOC_001068	gnl|BL_ORD_ID|29766 KOS16114.1 elp2-29 kda subunit of elongator and elongating rna polymerase ii holoenzyme [Malassezia pachydermatis]
102	XLOC_001079	XLOC_001079	gnl|BL_ORD_ID|32046 KOS13834.1 nuc189-domain-containing protein [Malassezia pachydermatis]
103	XLOC_001080	XLOC_001080	gnl|BL_ORD_ID|32046 KOS13834.1 nuc189-domain-containing protein [Malassezia pachydermatis]
104	XLOC_001090	XLOC_001090	gnl|BL_ORD_ID|32046 KOS13834.1 nuc189-domain-containing protein [Malassezia pachydermatis]
105	XLOC_001095	XLOC_001095	gnl|BL_ORD_ID|32461 KOS13419.1 arm repeat-containing protein [Malassezia pachydermatis]
106	XLOC_001097	XLOC_001097	gnl|BL_ORD_ID|32461 KOS13419.1 arm repeat-containing protein [Malassezia pachydermatis]
107	XLOC_001099	XLOC_001099	No hits found
108	XLOC_001099	XLOC_001099	gnl|BL_ORD_ID|31047 KOS14833.1 mdn1-huge dynein-related aaa-type atpase [Malassezia pachydermatis]
109	XLOC_001118	XLOC_001118	gnl|BL_ORD_ID|14345 PKI85118.1 hypothetical protein MVES_001210 [Malassezia vespertilionis]
110	XLOC_001120	XLOC_001120	gnl|BL_ORD_ID|31047 KOS14833.1 mdn1-huge dynein-related aaa-type atpase [Malassezia pachydermatis]
111	XLOC_001122	XLOC_001122	gnl|BL_ORD_ID|11707 AXA49290.1 U3 small nucleolar RNA-associated protein 21 [Malassezia restricta]
112	XLOC_001125	XLOC_001125	gnl|BL_ORD_ID|31041 KOS14839.1 wd repeat [Malassezia pachydermatis]
113	XLOC_001126	XLOC_001126	gnl|BL_ORD_ID|31041 KOS14839.1 wd repeat [Malassezia pachydermatis]
114	XLOC_001140	XLOC_001140	gnl|BL_ORD_ID|14345 PKI85118.1 hypothetical protein MVES_001210 [Malassezia vespertilionis]
115	XLOC_001141	XLOC_001141	No hits found
116	XLOC_001142	XLOC_001142	gnl|BL_ORD_ID|21892 SHO79690.1 Similar to S.cerevisiae protein LDB17 (Protein involved in the regulation of endocytosis) [Malassezia sympodialis ATCC 42132]
117	XLOC_001143	XLOC_001143	gnl|BL_ORD_ID|31940 KOS13940.1 origin recognition complex subunit 4 [Malassezia pachydermatis]
118	XLOC_001147	XLOC_001147	gnl|BL_ORD_ID|21892 SHO79690.1 Similar to S.cerevisiae protein LDB17 (Protein involved in the regulation of endocytosis) [Malassezia sympodialis ATCC 42132]
119	XLOC_001173	XLOC_001173	gnl|BL_ORD_ID|31529 KOS14351.1 tif4631-mrna cap-binding protein [Malassezia pachydermatis]
120	XLOC_001175	XLOC_001175	gnl|BL_ORD_ID|31529 KOS14351.1 tif4631-mrna cap-binding protein [Malassezia pachydermatis]
121	XLOC_001176	XLOC_001176	gnl|BL_ORD_ID|31529 KOS14351.1 tif4631-mrna cap-binding protein [Malassezia pachydermatis]
122	XLOC_001182	XLOC_001182	gnl|BL_ORD_ID|21793 SHO79789.1 Similar to S.cerevisiae protein PRB1 (Vacuolar proteinase B (yscB) with H3 N-terminal endopeptidase activity) [Malassezia sympodialis ATCC 42132]
123	XLOC_001183	XLOC_001183	gnl|BL_ORD_ID|13598 PKI85865.1 Pka1p [Malassezia vespertilionis]
124	XLOC_001191	XLOC_001191	gnl|BL_ORD_ID|31529 KOS14351.1 tif4631-mrna cap-binding protein [Malassezia pachydermatis]
125	XLOC_001193	XLOC_001193	gnl|BL_ORD_ID|31529 KOS14351.1 tif4631-mrna cap-binding protein [Malassezia pachydermatis]
126	XLOC_001200	XLOC_001200	gnl|BL_ORD_ID|21793 SHO79789.1 Similar to S.cerevisiae protein PRB1 (Vacuolar proteinase B (yscB) with H3 N-terminal endopeptidase activity) [Malassezia sympodialis ATCC 42132]
127	XLOC_001212	XLOC_001212	gnl|BL_ORD_ID|16192 PKI83271.1 Myo1p [Malassezia vespertilionis]
128	XLOC_001231	XLOC_001231	gnl|BL_ORD_ID|7167 AYO42319.1 MAP kinase kinase kinase mkh1 [Malassezia restricta CBS 7877]
129	XLOC_001232	XLOC_001232	gnl|BL_ORD_ID|7167 AYO42319.1 MAP kinase kinase kinase mkh1 [Malassezia restricta CBS 7877]
130	XLOC_001257	XLOC_001257	gnl|BL_ORD_ID|7167 AYO42319.1 MAP kinase kinase kinase mkh1 [Malassezia restricta CBS 7877]
131	XLOC_001300	XLOC_001300	gnl|BL_ORD_ID|31533 KOS14347.1 Dolichyl pyrophosphate (Dol-P-P) phosphatase [Malassezia pachydermatis]
132	XLOC_001309	XLOC_001309	No hits found
133	XLOC_001315	XLOC_001315	gnl|BL_ORD_ID|13915 PKI85548.1 Gpi17p [Malassezia vespertilionis]
134	XLOC_001316	XLOC_001316	No hits found
135	XLOC_001317	XLOC_001317	gnl|BL_ORD_ID|21938 SHO79644.1 Similar to S.cerevisiae protein PEX30 (Peroxisomal integral membrane protein) [Malassezia sympodialis ATCC 42132]
136	XLOC_001322	XLOC_001322	gnl|BL_ORD_ID|31533 KOS14347.1 Dolichyl pyrophosphate (Dol-P-P) phosphatase [Malassezia pachydermatis]
137	XLOC_001338	XLOC_001338	gnl|BL_ORD_ID|13915 PKI85548.1 Gpi17p [Malassezia vespertilionis]
138	XLOC_001339	XLOC_001339	No hits found
139	XLOC_001340	XLOC_001340	gnl|BL_ORD_ID|21938 SHO79644.1 Similar to S.cerevisiae protein PEX30 (Peroxisomal integral membrane protein) [Malassezia sympodialis ATCC 42132]
140	XLOC_001344	XLOC_001344	gnl|BL_ORD_ID|30672 KOS15208.1 component of the anaphase promoting complex [Malassezia pachydermatis]
141	XLOC_001369	XLOC_001369	gnl|BL_ORD_ID|23434 SHO78148.1 Similar to S.cerevisiae protein HSL7 (Protein arginine N-methyltransferase) [Malassezia sympodialis ATCC 42132]
142	XLOC_001388	XLOC_001388	gnl|BL_ORD_ID|30016 KOS15864.1 cdc24-gtp gdp exchange factor for cdc42p [Malassezia pachydermatis]
143	XLOC_001392	XLOC_001392	gnl|BL_ORD_ID|30016 KOS15864.1 cdc24-gtp gdp exchange factor for cdc42p [Malassezia pachydermatis]
144	XLOC_001405	XLOC_001405	gnl|BL_ORD_ID|21653 SHO79929.1 Similar to S.cerevisiae protein YPR117W (Putative protein of unknown function) [Malassezia sympodialis ATCC 42132]
145	XLOC_001408	XLOC_001408	gnl|BL_ORD_ID|21651 SHO79931.1 Similar to S.cerevisiae protein SLM3 (tRNA-specific 2-thiouridylase) [Malassezia sympodialis ATCC 42132]
146	XLOC_001416	XLOC_001416	gnl|BL_ORD_ID|16916 PKI82547.1 hypothetical protein MVES_003375 [Malassezia vespertilionis]
147	XLOC_001425	XLOC_001425	gnl|BL_ORD_ID|8634 AXA52363.1 lipase esterase family protein [Malassezia restricta]
148	XLOC_001426	XLOC_001426	gnl|BL_ORD_ID|8634 AXA52363.1 lipase esterase family protein [Malassezia restricta]
149	XLOC_001427	XLOC_001427	gnl|BL_ORD_ID|33345 KOS12535.1 alpha beta-hydrolase [Malassezia pachydermatis]
150	XLOC_001430	XLOC_001430	gnl|BL_ORD_ID|21653 SHO79929.1 Similar to S.cerevisiae protein YPR117W (Putative protein of unknown function) [Malassezia sympodialis ATCC 42132]
151	XLOC_001431	XLOC_001431	gnl|BL_ORD_ID|21652 SHO79930.1 Similar to S.cerevisiae protein MIF2 (Protein required for structural integrity of elongating spindles) [Malassezia sympodialis ATCC 42132]
152	XLOC_001433	XLOC_001433	gnl|BL_ORD_ID|21651 SHO79931.1 Similar to S.cerevisiae protein SLM3 (tRNA-specific 2-thiouridylase) [Malassezia sympodialis ATCC 42132]
153	XLOC_001449	XLOC_001449	gnl|BL_ORD_ID|8634 AXA52363.1 lipase esterase family protein [Malassezia restricta]
154	XLOC_001450	XLOC_001450	gnl|BL_ORD_ID|33345 KOS12535.1 alpha beta-hydrolase [Malassezia pachydermatis]
155	XLOC_001455	XLOC_001455	gnl|BL_ORD_ID|30215 KOS15665.1 guanine nucleotide exchange factor [Malassezia pachydermatis]
156	XLOC_001518	XLOC_001518	No hits found
157	XLOC_001534	XLOC_001534	gnl|BL_ORD_ID|22796 SHO78786.1 Component of U4/U6-U5 snRNP complex [Malassezia sympodialis ATCC 42132]
158	XLOC_001552	XLOC_001552	gnl|BL_ORD_ID|22796 SHO78786.1 Component of U4/U6-U5 snRNP complex [Malassezia sympodialis ATCC 42132]
159	XLOC_001580	XLOC_001580	No hits found
160	XLOC_001597	XLOC_001597	No hits found
161	XLOC_001598	XLOC_001598	No hits found
162	XLOC_001599	XLOC_001599	No hits found
163	XLOC_001623	XLOC_001623	gnl|BL_ORD_ID|36850 CCU97324.1 Class IV chitin synthase-like protein [Malassezia sympodialis ATCC 42132]
164	XLOC_001625	XLOC_001625	gnl|BL_ORD_ID|11235 AXA49762.1 RhoGAP [Malassezia restricta]
165	XLOC_001640	XLOC_001640	gnl|BL_ORD_ID|29609 KOS16271.1 snf2-family atp dependent chromatin remodeling factor snf21 [Malassezia pachydermatis]
166	XLOC_001645	XLOC_001645	gnl|BL_ORD_ID|13732 PKI85731.1 Ire1p [Malassezia vespertilionis]
167	XLOC_001648	XLOC_001648	gnl|BL_ORD_ID|29570 KOS16310.1 atp-dependent protease la [Malassezia pachydermatis]
168	XLOC_001651	XLOC_001651	gnl|BL_ORD_ID|29609 KOS16271.1 snf2-family atp dependent chromatin remodeling factor snf21 [Malassezia pachydermatis]
169	XLOC_001652	XLOC_001652	gnl|BL_ORD_ID|29609 KOS16271.1 snf2-family atp dependent chromatin remodeling factor snf21 [Malassezia pachydermatis]
170	XLOC_001660	XLOC_001660	gnl|BL_ORD_ID|29570 KOS16310.1 atp-dependent protease la [Malassezia pachydermatis]
171	XLOC_001661	XLOC_001661	gnl|BL_ORD_ID|29570 KOS16310.1 atp-dependent protease la [Malassezia pachydermatis]
172	XLOC_001688	XLOC_001688	gnl|BL_ORD_ID|16722 PKI82741.1 Mnr2p [Malassezia vespertilionis]
173	XLOC_001745	XLOC_001745	gnl|BL_ORD_ID|25405 SHO76177.1 Similar to S.cerevisiae protein YOR296W (Putative protein of unknown function) [Malassezia sympodialis ATCC 42132]
174	XLOC_001754	XLOC_001754	gnl|BL_ORD_ID|13893 PKI85570.1 Ism1p [Malassezia vespertilionis]
175	XLOC_001758	XLOC_001758	gnl|BL_ORD_ID|11392 AXA49605.1 PHD finger and BAH domain protein (Snt2) [Malassezia restricta]
176	XLOC_001761	XLOC_001761	gnl|BL_ORD_ID|13893 PKI85570.1 Ism1p [Malassezia vespertilionis]
177	XLOC_001765	XLOC_001765	gnl|BL_ORD_ID|7749 AYO41737.1 Phosphatidylinositol glycan anchor biosynthesis class U protein [Malassezia restricta CBS 7877]
178	XLOC_001775	XLOC_001775	No hits found
179	XLOC_001778	XLOC_001778	gnl|BL_ORD_ID|25323 SHO76259.1 Similar to S.cerevisiae protein VPS13 (Protein involved in prospore membrane morphogenesis) [Malassezia sympodialis ATCC 42132]
180	XLOC_001784	XLOC_001784	gnl|BL_ORD_ID|25323 SHO76259.1 Similar to S.cerevisiae protein VPS13 (Protein involved in prospore membrane morphogenesis) [Malassezia sympodialis ATCC 42132]
181	XLOC_001785	XLOC_001785	gnl|BL_ORD_ID|9813 AXA51184.1 vacuolar protein sorting-associated protein 13A/C [Malassezia restricta]
182	XLOC_001792	XLOC_001792	gnl|BL_ORD_ID|17121 PKI82342.1 Rrp6p [Malassezia vespertilionis]
183	XLOC_001794	XLOC_001794	gnl|BL_ORD_ID|32136 KOS13744.1 ribonuclease h2 subunit a [Malassezia pachydermatis]
184	XLOC_001798	XLOC_001798	gnl|BL_ORD_ID|17121 PKI82342.1 Rrp6p [Malassezia vespertilionis]
185	XLOC_001817	XLOC_001817	gnl|BL_ORD_ID|31961 KOS13919.1 ferric reductase [Malassezia pachydermatis]
186	XLOC_001823	XLOC_001823	gnl|BL_ORD_ID|14110 PKI85353.1 Pex5p [Malassezia vespertilionis]
187	XLOC_001829	XLOC_001829	gnl|BL_ORD_ID|5896 AYO43590.1 Ferric/cupric reductase transmembrane component 7 [Malassezia restricta CBS 7877]
188	XLOC_001835	XLOC_001835	gnl|BL_ORD_ID|31403 KOS14477.1 atp-dependent rna helicase dbp9 [Malassezia pachydermatis]
189	XLOC_001836	XLOC_001836	gnl|BL_ORD_ID|14110 PKI85353.1 Pex5p [Malassezia vespertilionis]
190	XLOC_001856	XLOC_001856	gnl|BL_ORD_ID|31826 KOS14054.1 bifunctional purine biosynthesis protein ade10 [Malassezia pachydermatis]
191	XLOC_001876	XLOC_001876	No hits found
192	XLOC_001878	XLOC_001878	gnl|BL_ORD_ID|31826 KOS14054.1 bifunctional purine biosynthesis protein ade10 [Malassezia pachydermatis]
193	XLOC_001891	XLOC_001891	gnl|BL_ORD_ID|24573 SHO77009.1 Similar to S.cerevisiae protein TFG1 (TFIIF (Transcription Factor II) largest subunit) [Malassezia sympodialis ATCC 42132]
194	XLOC_001902	XLOC_001902	gnl|BL_ORD_ID|24573 SHO77009.1 Similar to S.cerevisiae protein TFG1 (TFIIF (Transcription Factor II) largest subunit) [Malassezia sympodialis ATCC 42132]
195	XLOC_001921	XLOC_001921	No hits found
196	XLOC_001923	XLOC_001923	gnl|BL_ORD_ID|22869 SHO78713.1 Similar to S.cerevisiae protein TCB1 (Lipid-binding ER protein involved in ER-plasma membrane tethering) [Malassezia sympodialis ATCC 42132]
197	XLOC_001924	XLOC_001924	gnl|BL_ORD_ID|29504 KOS16376.1 ca2+-dependent lipid-binding protein clb1 [Malassezia pachydermatis]
198	XLOC_001927	XLOC_001927	gnl|BL_ORD_ID|29500 KOS16380.1 dna helicase [Malassezia pachydermatis]
199	XLOC_001936	XLOC_001936	No hits found
200	XLOC_001938	XLOC_001938	gnl|BL_ORD_ID|22869 SHO78713.1 Similar to S.cerevisiae protein TCB1 (Lipid-binding ER protein involved in ER-plasma membrane tethering) [Malassezia sympodialis ATCC 42132]
201	XLOC_001939	XLOC_001939	gnl|BL_ORD_ID|29504 KOS16376.1 ca2+-dependent lipid-binding protein clb1 [Malassezia pachydermatis]
202	XLOC_001940	XLOC_001940	gnl|BL_ORD_ID|14298 PKI85165.1 Spt5p [Malassezia vespertilionis]
203	XLOC_001941	XLOC_001941	gnl|BL_ORD_ID|31469 KOS14411.1 protein phosphatase 2c [Malassezia pachydermatis]
204	XLOC_001943	XLOC_001943	gnl|BL_ORD_ID|14298 PKI85165.1 Spt5p [Malassezia vespertilionis]
205	XLOC_001944	XLOC_001944	gnl|BL_ORD_ID|31469 KOS14411.1 protein phosphatase 2c [Malassezia pachydermatis]
206	XLOC_001948	XLOC_001948	gnl|BL_ORD_ID|5770 AYO43716.1 Rho-type GTPase-activating protein 1 [Malassezia restricta CBS 7877]
207	XLOC_001953	XLOC_001953	gnl|BL_ORD_ID|5770 AYO43716.1 Rho-type GTPase-activating protein 1 [Malassezia restricta CBS 7877]
208	XLOC_001978	XLOC_001978	gnl|BL_ORD_ID|16939 PKI82524.1 Prp21p [Malassezia vespertilionis]
209	XLOC_001979	XLOC_001979	gnl|BL_ORD_ID|16939 PKI82524.1 Prp21p [Malassezia vespertilionis]
210	XLOC_001980	XLOC_001980	gnl|BL_ORD_ID|21659 SHO79923.1 Anthranilate synthase [Malassezia sympodialis ATCC 42132]
211	XLOC_001983	XLOC_001983	gnl|BL_ORD_ID|21690 SHO79892.1 Similar to S.cerevisiae protein IRR1 (Subunit of the cohesin complex) [Malassezia sympodialis ATCC 42132]
212	XLOC_001991	XLOC_001991	gnl|BL_ORD_ID|16939 PKI82524.1 Prp21p [Malassezia vespertilionis]
213	XLOC_001992	XLOC_001992	gnl|BL_ORD_ID|21659 SHO79923.1 Anthranilate synthase [Malassezia sympodialis ATCC 42132]
214	XLOC_001993	XLOC_001993	gnl|BL_ORD_ID|21659 SHO79923.1 Anthranilate synthase [Malassezia sympodialis ATCC 42132]
215	XLOC_001995	XLOC_001995	gnl|BL_ORD_ID|21691 SHO79891.1 Similar to S.cerevisiae protein WSS1 (Metalloprotease involved in DNA repair, removes DNA-protein crosslinks at stalled replication forks during replication of damaged DNA) [Malassezia sympodialis ATCC 42132]
216	XLOC_001995	XLOC_001995	gnl|BL_ORD_ID|21690 SHO79892.1 Similar to S.cerevisiae protein IRR1 (Subunit of the cohesin complex) [Malassezia sympodialis ATCC 42132]
217	XLOC_002000	XLOC_002000	gnl|BL_ORD_ID|16035 PKI83428.1 Smc5p [Malassezia vespertilionis]
218	XLOC_002012	XLOC_002012	gnl|BL_ORD_ID|16035 PKI83428.1 Smc5p [Malassezia vespertilionis]
219	XLOC_002012	XLOC_002012	gnl|BL_ORD_ID|16035 PKI83428.1 Smc5p [Malassezia vespertilionis]
220	XLOC_002015	XLOC_002015	gnl|BL_ORD_ID|15828 PKI83635.1 Reb1p [Malassezia vespertilionis]
221	XLOC_002016	XLOC_002016	No hits found
222	XLOC_002029	XLOC_002029	gnl|BL_ORD_ID|15501 PKI83962.1 Far11p [Malassezia vespertilionis]
223	XLOC_002032	XLOC_002032	gnl|BL_ORD_ID|15501 PKI83962.1 Far11p [Malassezia vespertilionis]
224	XLOC_002037	XLOC_002037	gnl|BL_ORD_ID|30800 KOS15080.1 dynamin protein dnm1 [Malassezia pachydermatis]
225	XLOC_002042	XLOC_002042	gnl|BL_ORD_ID|30800 KOS15080.1 dynamin protein dnm1 [Malassezia pachydermatis]
226	XLOC_002047	XLOC_002047	gnl|BL_ORD_ID|10386 AXA50611.1 nuclear polyadenylated RNA-binding protein [Malassezia restricta]
227	XLOC_002054	XLOC_002054	gnl|BL_ORD_ID|21817 SHO79765.1 Similar to S.cerevisiae protein SLP1 (Glycosylated integral ER membrane protein of unknown function) [Malassezia sympodialis ATCC 42132]
228	XLOC_002055	XLOC_002055	gnl|BL_ORD_ID|10386 AXA50611.1 nuclear polyadenylated RNA-binding protein [Malassezia restricta]
229	XLOC_002058	XLOC_002058	gnl|BL_ORD_ID|10499 AXA50498.1 mediator of RNA polymerase II transcription subunit 17 [Malassezia restricta]
230	XLOC_002059	XLOC_002059	gnl|BL_ORD_ID|10499 AXA50498.1 mediator of RNA polymerase II transcription subunit 17 [Malassezia restricta]
231	XLOC_002066	XLOC_002066	gnl|BL_ORD_ID|32020 KOS13860.1 tpr-like protein [Malassezia pachydermatis]
232	XLOC_002106	XLOC_002106	gnl|BL_ORD_ID|14979 PKI84484.1 Top3p [Malassezia vespertilionis]
233	XLOC_002107	XLOC_002107	gnl|BL_ORD_ID|14979 PKI84484.1 Top3p [Malassezia vespertilionis]
234	XLOC_002110	XLOC_002110	gnl|BL_ORD_ID|23362 SHO78220.1 Similar to S.cerevisiae protein SPO11 (Meiosis-specific protein that initiates meiotic recombination) [Malassezia sympodialis ATCC 42132]
235	XLOC_002113	XLOC_002113	gnl|BL_ORD_ID|14979 PKI84484.1 Top3p [Malassezia vespertilionis]
236	XLOC_002114	XLOC_002114	gnl|BL_ORD_ID|14979 PKI84484.1 Top3p [Malassezia vespertilionis]
237	XLOC_002115	XLOC_002115	No hits found
238	XLOC_002116	XLOC_002116	gnl|BL_ORD_ID|14979 PKI84484.1 Top3p [Malassezia vespertilionis]
239	XLOC_002117	XLOC_002117	gnl|BL_ORD_ID|23362 SHO78220.1 Similar to S.cerevisiae protein SPO11 (Meiosis-specific protein that initiates meiotic recombination) [Malassezia sympodialis ATCC 42132]
240	XLOC_002119	XLOC_002119	gnl|BL_ORD_ID|8744 AXA52253.1 mitochondrial ABC transporter ATM [Malassezia restricta]
241	XLOC_002122	XLOC_002122	gnl|BL_ORD_ID|15007 PKI84456.1 Sen1p [Malassezia vespertilionis]
242	XLOC_002132	XLOC_002132	gnl|BL_ORD_ID|15007 PKI84456.1 Sen1p [Malassezia vespertilionis]
243	XLOC_002139	XLOC_002139	No hits found
244	XLOC_002150	XLOC_002150	gnl|BL_ORD_ID|30151 KOS15729.1 translation elongation factor 2 [Malassezia pachydermatis]
245	XLOC_002173	XLOC_002173	gnl|BL_ORD_ID|30274 KOS15606.1 vacuole-associated enzyme activator complex component [Malassezia pachydermatis]
246	XLOC_002186	XLOC_002186	gnl|BL_ORD_ID|30274 KOS15606.1 vacuole-associated enzyme activator complex component [Malassezia pachydermatis]
247	XLOC_002197	XLOC_002197	No hits found
248	XLOC_002200	XLOC_002200	No hits found
249	XLOC_002211	XLOC_002211	No hits found
250	XLOC_002212	XLOC_002212	gnl|BL_ORD_ID|22512 SHO79070.1 Similar to S.cerevisiae protein KCS1 (Inositol hexakisphosphate and inositol heptakisphosphate kinase) [Malassezia sympodialis ATCC 42132]
251	XLOC_002235	XLOC_002235	gnl|BL_ORD_ID|24520 SHO77062.1 Similar to S.cerevisiae protein PAT1 (Deadenylation-dependent mRNA-decapping factor) [Malassezia sympodialis ATCC 42132]
252	XLOC_002236	XLOC_002236	gnl|BL_ORD_ID|24520 SHO77062.1 Similar to S.cerevisiae protein PAT1 (Deadenylation-dependent mRNA-decapping factor) [Malassezia sympodialis ATCC 42132]
253	XLOC_002239	XLOC_002239	gnl|BL_ORD_ID|24520 SHO77062.1 Similar to S.cerevisiae protein PAT1 (Deadenylation-dependent mRNA-decapping factor) [Malassezia sympodialis ATCC 42132]
254	XLOC_002241	XLOC_002241	gnl|BL_ORD_ID|24521 SHO77061.1 Similar to S.cerevisiae protein RTT107 (Protein implicated in Mms22-dependent DNA repair during S phase) [Malassezia sympodialis ATCC 42132]
255	XLOC_002246	XLOC_002246	gnl|BL_ORD_ID|24682 SHO76900.1 Similar to S.cerevisiae protein SEC27 (Essential beta'-coat protein of the COPI coatomer) [Malassezia sympodialis ATCC 42132]
256	XLOC_002265	XLOC_002265	gnl|BL_ORD_ID|15938 PKI83525.1 Mcm6p [Malassezia vespertilionis]
257	XLOC_002270	XLOC_002270	gnl|BL_ORD_ID|34562 CCV00004.1 Catalytic subunit B-1,3-glucan synthase-like protein [Malassezia sympodialis ATCC 42132]
258	XLOC_002287	XLOC_002287	gnl|BL_ORD_ID|31314 KOS14566.1 beta-glucan synthase [Malassezia pachydermatis]
259	XLOC_002311	XLOC_002311	gnl|BL_ORD_ID|22157 SHO79425.1 Similar to S.cerevisiae protein MYO2 (Type V myosin motor involved in actin-based transport of cargos) [Malassezia sympodialis ATCC 42132]
260	XLOC_002322	XLOC_002322	gnl|BL_ORD_ID|22157 SHO79425.1 Similar to S.cerevisiae protein MYO2 (Type V myosin motor involved in actin-based transport of cargos) [Malassezia sympodialis ATCC 42132]
261	XLOC_002349	XLOC_002349	No hits found
262	XLOC_002355	XLOC_002355	No hits found
263	XLOC_002361	XLOC_002361	No hits found
264	XLOC_002362	XLOC_002362	No hits found
265	XLOC_002397	XLOC_002397	gnl|BL_ORD_ID|5542 AYO43944.1 Glucosidase 2 subunit alpha [Malassezia restricta CBS 7877]
266	XLOC_002399	XLOC_002399	gnl|BL_ORD_ID|21834 SHO79748.1 Similar to S.cerevisiae protein PTP1 (Phosphotyrosine-specific protein phosphatase) [Malassezia sympodialis ATCC 42132]
267	XLOC_002400	XLOC_002400	gnl|BL_ORD_ID|5537 AYO43949.1 Receptor-type tyrosine-protein phosphatase F [Malassezia restricta CBS 7877]
268	XLOC_002409	XLOC_002409	gnl|BL_ORD_ID|5542 AYO43944.1 Glucosidase 2 subunit alpha [Malassezia restricta CBS 7877]
269	XLOC_002434	XLOC_002434	gnl|BL_ORD_ID|8430 AYO41056.1 Sacsin [Malassezia restricta CBS 7877]
270	XLOC_002435	XLOC_002435	gnl|BL_ORD_ID|8430 AYO41056.1 Sacsin [Malassezia restricta CBS 7877]
271	XLOC_002437	XLOC_002437	gnl|BL_ORD_ID|8430 AYO41056.1 Sacsin [Malassezia restricta CBS 7877]
272	XLOC_002438	XLOC_002438	gnl|BL_ORD_ID|8430 AYO41056.1 Sacsin [Malassezia restricta CBS 7877]
273	XLOC_002449	XLOC_002449	gnl|BL_ORD_ID|14470 PKI84993.1 Ssz1p [Malassezia vespertilionis]
274	XLOC_002503	XLOC_002503	gnl|BL_ORD_ID|21842 SHO79740.1 Similar to S.cerevisiae protein HMT1 (Nuclear SAM-dependent mono-and asymmetric methyltransferase) [Malassezia sympodialis ATCC 42132]
275	XLOC_002504	XLOC_002504	gnl|BL_ORD_ID|5550 AYO43936.1 Septin ring organizing protein mid2 [Malassezia restricta CBS 7877]
276	XLOC_002505	XLOC_002505	gnl|BL_ORD_ID|5550 AYO43936.1 Septin ring organizing protein mid2 [Malassezia restricta CBS 7877]
277	XLOC_002518	XLOC_002518	gnl|BL_ORD_ID|21842 SHO79740.1 Similar to S.cerevisiae protein HMT1 (Nuclear SAM-dependent mono-and asymmetric methyltransferase) [Malassezia sympodialis ATCC 42132]
278	XLOC_002519	XLOC_002519	gnl|BL_ORD_ID|21841 SHO79741.1 Similar to S.cerevisiae protein YGR054W (Eukaryotic initiation factor (eIF) 2A) [Malassezia sympodialis ATCC 42132]
279	XLOC_002528	XLOC_002528	gnl|BL_ORD_ID|9271 AXA51726.1 exosome complex component RRP43 [Malassezia restricta]
280	XLOC_002539	XLOC_002539	gnl|BL_ORD_ID|5061 AYO44425.1 putative phosphomevalonate kinase [Malassezia restricta CBS 7877]
281	XLOC_002540	XLOC_002540	gnl|BL_ORD_ID|9271 AXA51726.1 exosome complex component RRP43 [Malassezia restricta]
282	XLOC_002543	XLOC_002543	gnl|BL_ORD_ID|33165 KOS12715.1 delta dna polymerase [Malassezia pachydermatis]
283	XLOC_002544	XLOC_002544	gnl|BL_ORD_ID|33165 KOS12715.1 delta dna polymerase [Malassezia pachydermatis]
284	XLOC_002545	XLOC_002545	gnl|BL_ORD_ID|25799 SHO75783.1 NAD(+)-dependent glutamate synthase (GOGAT) [Malassezia sympodialis ATCC 42132]
285	XLOC_002546	XLOC_002546	gnl|BL_ORD_ID|11541 AXA49456.1 glutamate synthase (NADPH/NADH) [Malassezia restricta]
286	XLOC_002556	XLOC_002556	gnl|BL_ORD_ID|29416 KOS16464.1 nadph-dependent glutamate synthase [Malassezia pachydermatis]
287	XLOC_002557	XLOC_002557	gnl|BL_ORD_ID|11541 AXA49456.1 glutamate synthase (NADPH/NADH) [Malassezia restricta]
288	XLOC_002567	XLOC_002567	gnl|BL_ORD_ID|13656 PKI85807.1 hypothetical protein MVES_000631 [Malassezia vespertilionis]
289	XLOC_002577	XLOC_002577	gnl|BL_ORD_ID|14233 PKI85230.1 Arp5p [Malassezia vespertilionis]
290	XLOC_002606	XLOC_002606	gnl|BL_ORD_ID|23425 SHO78157.1 Similar to S.cerevisiae protein TGL5 (Bifunctional triacylglycerol lipase and LPA acyltransferase) [Malassezia sympodialis ATCC 42132]
291	XLOC_002609	XLOC_002609	gnl|BL_ORD_ID|33074 KOS12806.1 5 -3 exoribonuclease 1 [Malassezia pachydermatis]
292	XLOC_002610	XLOC_002610	gnl|BL_ORD_ID|23425 SHO78157.1 Similar to S.cerevisiae protein TGL5 (Bifunctional triacylglycerol lipase and LPA acyltransferase) [Malassezia sympodialis ATCC 42132]
293	XLOC_002627	XLOC_002627	gnl|BL_ORD_ID|11955 AXA49042.1 mitochondrial ribosomal protein subunit [Malassezia restricta]
294	XLOC_002657	XLOC_002657	No hits found
295	XLOC_002659	XLOC_002659	gnl|BL_ORD_ID|30879 KOS15001.1 peptidase cysteine trypsin-like protein [Malassezia pachydermatis]
296	XLOC_002671	XLOC_002671	gnl|BL_ORD_ID|30879 KOS15001.1 peptidase cysteine trypsin-like protein [Malassezia pachydermatis]
297	XLOC_002696	XLOC_002696	gnl|BL_ORD_ID|33001 KOS12879.1 fusca protein fus6 [Malassezia pachydermatis]
298	XLOC_002736	XLOC_002736	No hits found
299	XLOC_002744	XLOC_002744	gnl|BL_ORD_ID|23470 SHO78112.1 RNA polymerase II largest subunit B220 [Malassezia sympodialis ATCC 42132]
300	XLOC_002753	XLOC_002753	No hits found
301	XLOC_002753	XLOC_002753	No hits found
302	XLOC_002753	XLOC_002753	No hits found
303	XLOC_002753	XLOC_002753	No hits found
304	XLOC_002753	XLOC_002753	No hits found
305	XLOC_002753	XLOC_002753	gnl|BL_ORD_ID|23470 SHO78112.1 RNA polymerase II largest subunit B220 [Malassezia sympodialis ATCC 42132]
306	XLOC_002753	XLOC_002753	gnl|BL_ORD_ID|23470 SHO78112.1 RNA polymerase II largest subunit B220 [Malassezia sympodialis ATCC 42132]
307	XLOC_002753	XLOC_002753	gnl|BL_ORD_ID|23470 SHO78112.1 RNA polymerase II largest subunit B220 [Malassezia sympodialis ATCC 42132]
308	XLOC_002753	XLOC_002753	gnl|BL_ORD_ID|23470 SHO78112.1 RNA polymerase II largest subunit B220 [Malassezia sympodialis ATCC 42132]
309	XLOC_002780	XLOC_002780	gnl|BL_ORD_ID|4925 AYO44561.1 Chitin synthase 6 [Malassezia restricta CBS 7877]
310	XLOC_002781	XLOC_002781	gnl|BL_ORD_ID|30507 KOS15373.1 glycosyltransferase family 2 protein [Malassezia pachydermatis]
311	XLOC_002782	XLOC_002782	gnl|BL_ORD_ID|16081 PKI83382.1 hypothetical protein MVES_002350 [Malassezia vespertilionis]
312	XLOC_002793	XLOC_002793	gnl|BL_ORD_ID|16081 PKI83382.1 hypothetical protein MVES_002350 [Malassezia vespertilionis]
313	XLOC_002811	XLOC_002811	gnl|BL_ORD_ID|11544 AXA49453.1 serine/threonine-protein phosphatase 4 regulatory subunit 1 [Malassezia restricta]
314	XLOC_002812	XLOC_002812	gnl|BL_ORD_ID|29909 KOS15971.1 arm repeat-containing protein [Malassezia pachydermatis]
315	XLOC_002814	XLOC_002814	gnl|BL_ORD_ID|7695 AYO41791.1 Serine/threonine-protein phosphatase 4 regulatory subunit 1 [Malassezia restricta CBS 7877]
316	XLOC_002848	XLOC_002848	No hits found
317	XLOC_002851	XLOC_002851	gnl|BL_ORD_ID|31823 KOS14057.1 pseudouridine synthase [Malassezia pachydermatis]
318	XLOC_002857	XLOC_002857	No hits found
319	XLOC_002859	XLOC_002859	No hits found
320	XLOC_002862	XLOC_002862	No hits found
321	XLOC_002863	XLOC_002863	gnl|BL_ORD_ID|31900 KOS13980.1 hypothetical protein Malapachy_4166 [Malassezia pachydermatis]
322	XLOC_002871	XLOC_002871	No hits found
323	XLOC_002872	XLOC_002872	gnl|BL_ORD_ID|16216 PKI83247.1 Cct6p [Malassezia vespertilionis]
324	XLOC_002874	XLOC_002874	No hits found
325	XLOC_002875	XLOC_002875	gnl|BL_ORD_ID|25140 SHO76442.1 Similar to S.cerevisiae protein KIN1 (Serine/threonine protein kinase involved in regulation of exocytosis) [Malassezia sympodialis ATCC 42132]
326	XLOC_002878	XLOC_002878	gnl|BL_ORD_ID|32696 KOS13184.1 wd repeat protein [Malassezia pachydermatis]
327	XLOC_002893	XLOC_002893	gnl|BL_ORD_ID|24018 SHO77564.1 Similar to S.cerevisiae protein COP1 (Alpha subunit of COPI vesicle coatomer complex) [Malassezia sympodialis ATCC 42132]
328	XLOC_002895	XLOC_002895	gnl|BL_ORD_ID|24018 SHO77564.1 Similar to S.cerevisiae protein COP1 (Alpha subunit of COPI vesicle coatomer complex) [Malassezia sympodialis ATCC 42132]
329	XLOC_002900	XLOC_002900	gnl|BL_ORD_ID|33407 KOS12473.1 camk camkl chk1 protein kinase [Malassezia pachydermatis]
330	XLOC_002928	XLOC_002928	gnl|BL_ORD_ID|23303 SHO78279.1 Phosphorylated and palmitoylated vacuolar membrane protein [Malassezia sympodialis ATCC 42132]
331	XLOC_002935	XLOC_002935	gnl|BL_ORD_ID|14355 PKI85108.1 Vps27p [Malassezia vespertilionis]
332	XLOC_002936	XLOC_002936	gnl|BL_ORD_ID|14355 PKI85108.1 Vps27p [Malassezia vespertilionis]
333	XLOC_002937	XLOC_002937	gnl|BL_ORD_ID|5053 AYO44433.1 Protein HID1 [Malassezia restricta CBS 7877]
334	XLOC_002941	XLOC_002941	gnl|BL_ORD_ID|14355 PKI85108.1 Vps27p [Malassezia vespertilionis]
335	XLOC_002943	XLOC_002943	gnl|BL_ORD_ID|5053 AYO44433.1 Protein HID1 [Malassezia restricta CBS 7877]
336	XLOC_002960	XLOC_002960	gnl|BL_ORD_ID|9999 AXA50998.1 peptidyl-prolyl cis-trans isomerase-like 2 [Malassezia restricta]
337	XLOC_002966	XLOC_002966	gnl|BL_ORD_ID|9999 AXA50998.1 peptidyl-prolyl cis-trans isomerase-like 2 [Malassezia restricta]
338	XLOC_002982	XLOC_002982	gnl|BL_ORD_ID|14535 PKI84928.1 Lys4p [Malassezia vespertilionis]
339	XLOC_002986	XLOC_002986	gnl|BL_ORD_ID|14535 PKI84928.1 Lys4p [Malassezia vespertilionis]
340	XLOC_002987	XLOC_002987	gnl|BL_ORD_ID|35219 CCU99307.1 Protein O-mannosyltransferase-like protein [Malassezia sympodialis ATCC 42132]
341	XLOC_002988	XLOC_002988	gnl|BL_ORD_ID|35219 CCU99307.1 Protein O-mannosyltransferase-like protein [Malassezia sympodialis ATCC 42132]
342	XLOC_002998	XLOC_002998	gnl|BL_ORD_ID|14395 PKI85068.1 Rev3p [Malassezia vespertilionis]
343	XLOC_003007	XLOC_003007	gnl|BL_ORD_ID|21690 SHO79892.1 Similar to S.cerevisiae protein IRR1 (Subunit of the cohesin complex) [Malassezia sympodialis ATCC 42132]
344	XLOC_003016	XLOC_003016	gnl|BL_ORD_ID|16728 PKI82735.1 Pex12p [Malassezia vespertilionis]
345	XLOC_003018	XLOC_003018	gnl|BL_ORD_ID|21690 SHO79892.1 Similar to S.cerevisiae protein IRR1 (Subunit of the cohesin complex) [Malassezia sympodialis ATCC 42132]
346	XLOC_003019	XLOC_003019	No hits found
347	XLOC_003020	XLOC_003020	No hits found
348	XLOC_003021	XLOC_003021	No hits found
349	XLOC_003022	XLOC_003022	gnl|BL_ORD_ID|8657 AXA52340.1 AHNAK nucleoprotein [Malassezia restricta]
350	XLOC_003027	XLOC_003027	gnl|BL_ORD_ID|21685 SHO79897.1 Similar to S.cerevisiae protein THG1 (tRNAHis guanylyltransferase) [Malassezia sympodialis ATCC 42132]
351	XLOC_003040	XLOC_003040	gnl|BL_ORD_ID|31783 KOS14097.1 dolichol kinase [Malassezia pachydermatis]
352	XLOC_003052	XLOC_003052	gnl|BL_ORD_ID|25682 SHO75900.1 Similar to S.cerevisiae protein HOS4 (Subunit of the Set3 complex) [Malassezia sympodialis ATCC 42132]
353	XLOC_003053	XLOC_003053	No hits found
354	XLOC_003062	XLOC_003062	gnl|BL_ORD_ID|25682 SHO75900.1 Similar to S.cerevisiae protein HOS4 (Subunit of the Set3 complex) [Malassezia sympodialis ATCC 42132]
355	XLOC_003081	XLOC_003081	gnl|BL_ORD_ID|22182 SHO79400.1 Similar to S.cerevisiae protein TOM1 (E3 ubiquitin ligase of the hect-domain class) [Malassezia sympodialis ATCC 42132]
356	XLOC_003084	XLOC_003084	gnl|BL_ORD_ID|32319 KOS13561.1 eukaryotic translation initiation factor 3 subunit clu1 [Malassezia pachydermatis]
357	XLOC_003085	XLOC_003085	gnl|BL_ORD_ID|32319 KOS13561.1 eukaryotic translation initiation factor 3 subunit clu1 [Malassezia pachydermatis]
358	XLOC_003085	XLOC_003085	gnl|BL_ORD_ID|32570 KOS13310.1 hypothetical protein Malapachy_0264 [Malassezia pachydermatis]
359	XLOC_003096	XLOC_003096	No hits found
360	XLOC_003097	XLOC_003097	No hits found
361	XLOC_003100	XLOC_003100	gnl|BL_ORD_ID|10181 AXA50816.1 histidyl-tRNA synthetase [Malassezia restricta]
362	XLOC_003104	XLOC_003104	gnl|BL_ORD_ID|10181 AXA50816.1 histidyl-tRNA synthetase [Malassezia restricta]
363	XLOC_003116	XLOC_003116	gnl|BL_ORD_ID|14422 PKI85041.1 Cla4p [Malassezia vespertilionis]
364	XLOC_003118	XLOC_003118	gnl|BL_ORD_ID|14422 PKI85041.1 Cla4p [Malassezia vespertilionis]
365	XLOC_003140	XLOC_003140	gnl|BL_ORD_ID|24175 SHO77407.1 Similar to S.cerevisiae protein SNQ2 (Plasma membrane ATP-binding cassette (ABC) transporter) [Malassezia sympodialis ATCC 42132]
366	XLOC_003141	XLOC_003141	gnl|BL_ORD_ID|35710 CCU98786.1 unnamed protein product [Malassezia sympodialis ATCC 42132]
367	XLOC_003146	XLOC_003146	gnl|BL_ORD_ID|24175 SHO77407.1 Similar to S.cerevisiae protein SNQ2 (Plasma membrane ATP-binding cassette (ABC) transporter) [Malassezia sympodialis ATCC 42132]
368	XLOC_003159	XLOC_003159	gnl|BL_ORD_ID|22632 SHO78950.1 Flavoprotein subunit of succinate dehydrogenase [Malassezia sympodialis ATCC 42132]
369	XLOC_003166	XLOC_003166	gnl|BL_ORD_ID|22632 SHO78950.1 Flavoprotein subunit of succinate dehydrogenase [Malassezia sympodialis ATCC 42132]
370	XLOC_003202	XLOC_003202	gnl|BL_ORD_ID|13982 PKI85481.1 Arg2p [Malassezia vespertilionis]
371	XLOC_003207	XLOC_003207	gnl|BL_ORD_ID|13986 PKI85477.1 Gcd7p [Malassezia vespertilionis]
372	XLOC_003213	XLOC_003213	gnl|BL_ORD_ID|13986 PKI85477.1 Gcd7p [Malassezia vespertilionis]
373	XLOC_003225	XLOC_003225	gnl|BL_ORD_ID|22401 SHO79181.1 Similar to S.cerevisiae protein ALY2 (Alpha arrestin) [Malassezia sympodialis ATCC 42132]
374	XLOC_003229	XLOC_003229	No hits found
375	XLOC_003230	XLOC_003230	gnl|BL_ORD_ID|10244 AXA50753.1 nuclear pore complex protein Nup188 [Malassezia restricta]
376	XLOC_003234	XLOC_003234	gnl|BL_ORD_ID|33452 KOS12428.1 bifunctional 6-phosphofructo-2-kinase fructose- -bisphosphate 2-phosphatase [Malassezia pachydermatis]
377	XLOC_003237	XLOC_003237	gnl|BL_ORD_ID|16590 PKI82873.1 Afg3p [Malassezia vespertilionis]
378	XLOC_003239	XLOC_003239	gnl|BL_ORD_ID|32351 KOS13529.1 rho gtpase activation protein [Malassezia pachydermatis]
379	XLOC_003240	XLOC_003240	gnl|BL_ORD_ID|16590 PKI82873.1 Afg3p [Malassezia vespertilionis]
380	XLOC_003240	XLOC_003240	gnl|BL_ORD_ID|12543 AXA48454.1 vacuolar protein sorting-associated protein 8 [Malassezia restricta]
381	XLOC_003261	XLOC_003261	gnl|BL_ORD_ID|16011 PKI83452.1 Yak1p [Malassezia vespertilionis]
382	XLOC_003266	XLOC_003266	gnl|BL_ORD_ID|16011 PKI83452.1 Yak1p [Malassezia vespertilionis]
383	XLOC_003275	XLOC_003275	gnl|BL_ORD_ID|14395 PKI85068.1 Rev3p [Malassezia vespertilionis]
384	XLOC_003288	XLOC_003288	No hits found
385	XLOC_003288	XLOC_003288	gnl|BL_ORD_ID|15697 PKI83766.1 hypothetical protein MVES_002578 [Malassezia vespertilionis]
386	XLOC_003290	XLOC_003290	gnl|BL_ORD_ID|41835 EDP45068.1 hypothetical protein MGL_0057 [Malassezia globosa CBS 7966]
387	XLOC_003291	XLOC_003291	gnl|BL_ORD_ID|15697 PKI83766.1 hypothetical protein MVES_002578 [Malassezia vespertilionis]
388	XLOC_003295	XLOC_003295	gnl|BL_ORD_ID|8387 AYO41099.1 Chromodomain helicase hrp3 [Malassezia restricta CBS 7877]
389	XLOC_003296	XLOC_003296	gnl|BL_ORD_ID|8387 AYO41099.1 Chromodomain helicase hrp3 [Malassezia restricta CBS 7877]
390	XLOC_003301	XLOC_003301	gnl|BL_ORD_ID|6951 AYO42535.1 Pentatricopeptide repeat-containing protein, chloroplastic [Malassezia restricta CBS 7877]
391	XLOC_003304	XLOC_003304	gnl|BL_ORD_ID|6951 AYO42535.1 Pentatricopeptide repeat-containing protein, chloroplastic [Malassezia restricta CBS 7877]
392	XLOC_003309	XLOC_003309	gnl|BL_ORD_ID|9235 AXA51762.1 protein of unknown function (DUF3712) [Malassezia restricta]
393	XLOC_003310	XLOC_003310	gnl|BL_ORD_ID|9235 AXA51762.1 protein of unknown function (DUF3712) [Malassezia restricta]
394	XLOC_003311	XLOC_003311	gnl|BL_ORD_ID|5073 AYO44413.1 Late embryogenesis abundant protein [Malassezia restricta CBS 7877]
395	XLOC_003317	XLOC_003317	gnl|BL_ORD_ID|5073 AYO44413.1 Late embryogenesis abundant protein [Malassezia restricta CBS 7877]
396	XLOC_003319	XLOC_003319	gnl|BL_ORD_ID|24854 SHO76728.1 Similar to S.cerevisiae protein STE6 (Plasma membrane ATP-binding cassette (ABC) transporter) [Malassezia sympodialis ATCC 42132]
397	XLOC_003344	XLOC_003344	gnl|BL_ORD_ID|7437 AYO42049.1 E3 ubiquitin-protein ligase ptr1 [Malassezia restricta CBS 7877]
398	XLOC_003345	XLOC_003345	gnl|BL_ORD_ID|7437 AYO42049.1 E3 ubiquitin-protein ligase ptr1 [Malassezia restricta CBS 7877]
399	XLOC_003403	XLOC_003403	gnl|BL_ORD_ID|15277 PKI84186.1 Mot1p [Malassezia vespertilionis]
400	XLOC_003404	XLOC_003404	gnl|BL_ORD_ID|15871 PKI83592.1 Pik1p [Malassezia vespertilionis]
401	XLOC_003414	XLOC_003414	gnl|BL_ORD_ID|11251 AXA49746.1 Sds3-like protein [Malassezia restricta]
402	XLOC_003417	XLOC_003417	gnl|BL_ORD_ID|24142 SHO77440.1 Similar to S.cerevisiae protein SPE1 (Ornithine decarboxylase) [Malassezia sympodialis ATCC 42132]
403	XLOC_003418	XLOC_003418	gnl|BL_ORD_ID|11251 AXA49746.1 Sds3-like protein [Malassezia restricta]
404	XLOC_003427	XLOC_003427	gnl|BL_ORD_ID|32322 KOS13558.1 long-chain-fatty-acid- -ligase [Malassezia pachydermatis]
405	XLOC_003427	XLOC_003427	gnl|BL_ORD_ID|16688 PKI82775.1 Brr2p [Malassezia vespertilionis]
406	XLOC_003427	XLOC_003427	gnl|BL_ORD_ID|16688 PKI82775.1 Brr2p [Malassezia vespertilionis]
407	XLOC_003444	XLOC_003444	gnl|BL_ORD_ID|23507 SHO78075.1 Similar to S.cerevisiae protein RSC8 (Component of the RSC chromatin remodeling complex) [Malassezia sympodialis ATCC 42132]
408	XLOC_003450	XLOC_003450	gnl|BL_ORD_ID|23507 SHO78075.1 Similar to S.cerevisiae protein RSC8 (Component of the RSC chromatin remodeling complex) [Malassezia sympodialis ATCC 42132]
409	XLOC_003456	XLOC_003456	gnl|BL_ORD_ID|32470 KOS13410.1 histone acetylase complex subunit paf400 [Malassezia pachydermatis]
410	XLOC_003465	XLOC_003465	gnl|BL_ORD_ID|16445 PKI83018.1 Type I Iterative Polyketide synthase (PKS) [Malassezia vespertilionis]
411	XLOC_003466	XLOC_003466	gnl|BL_ORD_ID|16445 PKI83018.1 Type I Iterative Polyketide synthase (PKS) [Malassezia vespertilionis]
412	XLOC_003516	XLOC_003516	gnl|BL_ORD_ID|7220 AYO42266.1 Anaphase spindle elongation protein 1 [Malassezia restricta CBS 7877]
413	XLOC_003534	XLOC_003534	gnl|BL_ORD_ID|23012 SHO78570.1 Similar to S.cerevisiae protein VTC4 (Vacuolar membrane polyphosphate polymerase) [Malassezia sympodialis ATCC 42132]
414	XLOC_003535	XLOC_003535	gnl|BL_ORD_ID|23012 SHO78570.1 Similar to S.cerevisiae protein VTC4 (Vacuolar membrane polyphosphate polymerase) [Malassezia sympodialis ATCC 42132]
415	XLOC_003545	XLOC_003545	gnl|BL_ORD_ID|24762 SHO76820.1 Bifunctional carbamoylphosphate synthetase/aspartate transcarbamylase [Malassezia sympodialis ATCC 42132]
416	XLOC_003546	XLOC_003546	gnl|BL_ORD_ID|24762 SHO76820.1 Bifunctional carbamoylphosphate synthetase/aspartate transcarbamylase [Malassezia sympodialis ATCC 42132]
417	XLOC_003550	XLOC_003550	gnl|BL_ORD_ID|24762 SHO76820.1 Bifunctional carbamoylphosphate synthetase/aspartate transcarbamylase [Malassezia sympodialis ATCC 42132]
418	XLOC_003561	XLOC_003561	gnl|BL_ORD_ID|31632 KOS14248.1 lipoic acid synthetase [Malassezia pachydermatis]
419	XLOC_003564	XLOC_003564	No hits found
420	XLOC_003566	XLOC_003566	gnl|BL_ORD_ID|31632 KOS14248.1 lipoic acid synthetase [Malassezia pachydermatis]
421	XLOC_003585	XLOC_003585	gnl|BL_ORD_ID|24054 SHO77528.1 Similar to S.cerevisiae protein YCF1 (Vacuolar glutathione S-conjugate transporter) [Malassezia sympodialis ATCC 42132]
422	XLOC_003599	XLOC_003599	gnl|BL_ORD_ID|31477 KOS14403.1 copper p-type atpase [Malassezia pachydermatis]
423	XLOC_003606	XLOC_003606	gnl|BL_ORD_ID|13967 PKI85496.1 hypothetical protein MVES_000060 [Malassezia vespertilionis]
424	XLOC_003608	XLOC_003608	gnl|BL_ORD_ID|13967 PKI85496.1 hypothetical protein MVES_000060 [Malassezia vespertilionis]
425	XLOC_003610	XLOC_003610	No hits found
426	XLOC_003611	XLOC_003611	No hits found
427	XLOC_003613	XLOC_003613	No hits found
428	XLOC_003614	XLOC_003614	gnl|BL_ORD_ID|23736 SHO77846.1 Uncharacterized protein MSYG_2188 [Malassezia sympodialis ATCC 42132]
429	XLOC_003615	XLOC_003615	gnl|BL_ORD_ID|31152 KOS14728.1 signal transducing protein kinase [Malassezia pachydermatis]
430	XLOC_003628	XLOC_003628	No hits found
431	XLOC_003629	XLOC_003629	No hits found
432	XLOC_003635	XLOC_003635	No hits found
433	XLOC_003650	XLOC_003650	gnl|BL_ORD_ID|31624 KOS14256.1 e1-like protein-activating [Malassezia pachydermatis]
434	XLOC_003670	XLOC_003670	gnl|BL_ORD_ID|24177 SHO77405.1 Similar to S.cerevisiae protein SNQ2 (Plasma membrane ATP-binding cassette (ABC) transporter) [Malassezia sympodialis ATCC 42132]
435	XLOC_003671	XLOC_003671	gnl|BL_ORD_ID|24177 SHO77405.1 Similar to S.cerevisiae protein SNQ2 (Plasma membrane ATP-binding cassette (ABC) transporter) [Malassezia sympodialis ATCC 42132]
436	XLOC_003678	XLOC_003678	gnl|BL_ORD_ID|31619 KOS14261.1 mitochondrion organization and biogenesis protein [Malassezia pachydermatis]
437	XLOC_003681	XLOC_003681	gnl|BL_ORD_ID|31619 KOS14261.1 mitochondrion organization and biogenesis protein [Malassezia pachydermatis]
438	XLOC_003720	XLOC_003720	gnl|BL_ORD_ID|15210 PKI84253.1 Tsc2p [Malassezia vespertilionis]
439	XLOC_003731	XLOC_003731	gnl|BL_ORD_ID|24115 SHO77467.1 Uncharacterized protein MSYG_1806 [Malassezia sympodialis ATCC 42132]
440	XLOC_003732	XLOC_003732	gnl|BL_ORD_ID|24116 SHO77466.1 Similar to S.cerevisiae protein CFT2 (Subunit of the mRNA cleavage and polyadenlylation factor (CPF)) [Malassezia sympodialis ATCC 42132]
441	XLOC_003733	XLOC_003733	gnl|BL_ORD_ID|24115 SHO77467.1 Uncharacterized protein MSYG_1806 [Malassezia sympodialis ATCC 42132]
442	XLOC_003734	XLOC_003734	gnl|BL_ORD_ID|24116 SHO77466.1 Similar to S.cerevisiae protein CFT2 (Subunit of the mRNA cleavage and polyadenlylation factor (CPF)) [Malassezia sympodialis ATCC 42132]
443	XLOC_003749	XLOC_003749	gnl|BL_ORD_ID|33192 KOS12688.1 aaa-domain-containing protein [Malassezia pachydermatis]
444	XLOC_003750	XLOC_003750	gnl|BL_ORD_ID|33192 KOS12688.1 aaa-domain-containing protein [Malassezia pachydermatis]
445	XLOC_003751	XLOC_003751	gnl|BL_ORD_ID|32090 KOS13790.1 acetyl- synthetase-like protein [Malassezia pachydermatis]
446	XLOC_003752	XLOC_003752	gnl|BL_ORD_ID|32087 KOS13793.1 aromatic-l-amino-acid decarboxylase [Malassezia pachydermatis]
447	XLOC_003753	XLOC_003753	gnl|BL_ORD_ID|32090 KOS13790.1 acetyl- synthetase-like protein [Malassezia pachydermatis]
448	XLOC_003754	XLOC_003754	gnl|BL_ORD_ID|32087 KOS13793.1 aromatic-l-amino-acid decarboxylase [Malassezia pachydermatis]
449	XLOC_003756	XLOC_003756	gnl|BL_ORD_ID|29699 KOS16181.1 mrna export factor elf1 [Malassezia pachydermatis]
450	XLOC_003772	XLOC_003772	gnl|BL_ORD_ID|14549 PKI84914.1 Tor1p [Malassezia vespertilionis]
451	XLOC_003774	XLOC_003774	gnl|BL_ORD_ID|4734 AYO44752.1 Protein NLRC3 [Malassezia restricta CBS 7877]
452	XLOC_003778	XLOC_003778	gnl|BL_ORD_ID|24497 SHO77085.1 DEAH-box RNA-dependent ATPase/ATP-dependent RNA helicase [Malassezia sympodialis ATCC 42132]
453	XLOC_003779	XLOC_003779	gnl|BL_ORD_ID|24497 SHO77085.1 DEAH-box RNA-dependent ATPase/ATP-dependent RNA helicase [Malassezia sympodialis ATCC 42132]
454	XLOC_003787	XLOC_003787	No hits found
455	XLOC_003789	XLOC_003789	No hits found
456	XLOC_003798	XLOC_003798	gnl|BL_ORD_ID|16699 PKI82764.1 Mph1p [Malassezia vespertilionis]
457	XLOC_003799	XLOC_003799	gnl|BL_ORD_ID|16699 PKI82764.1 Mph1p [Malassezia vespertilionis]
458	XLOC_003806	XLOC_003806	gnl|BL_ORD_ID|14514 PKI84949.1 Coq6p [Malassezia vespertilionis]
459	XLOC_003808	XLOC_003808	gnl|BL_ORD_ID|14514 PKI84949.1 Coq6p [Malassezia vespertilionis]
460	XLOC_003809	XLOC_003809	gnl|BL_ORD_ID|31207 KOS14673.1 peroxisome biosynthesis protein pas1 (peroxin-1) [Malassezia pachydermatis]
461	XLOC_003810	XLOC_003810	gnl|BL_ORD_ID|9387 AXA51610.1 DNA mismatch repair protein MSH6 [Malassezia restricta]
462	XLOC_003820	XLOC_003820	gnl|BL_ORD_ID|15017 PKI84446.1 Kex1p [Malassezia vespertilionis]
463	XLOC_003824	XLOC_003824	gnl|BL_ORD_ID|15017 PKI84446.1 Kex1p [Malassezia vespertilionis]
464	XLOC_003828	XLOC_003828	gnl|BL_ORD_ID|23358 SHO78224.1 Similar to S.cerevisiae protein SKN7 (Nuclear response regulator and transcription factor) [Malassezia sympodialis ATCC 42132]
465	XLOC_003829	XLOC_003829	gnl|BL_ORD_ID|23358 SHO78224.1 Similar to S.cerevisiae protein SKN7 (Nuclear response regulator and transcription factor) [Malassezia sympodialis ATCC 42132]
466	XLOC_003835	XLOC_003835	gnl|BL_ORD_ID|24105 SHO77477.1 Similar to S.cerevisiae protein MSC1 (Protein of unknown function) [Malassezia sympodialis ATCC 42132]
467	XLOC_003868	XLOC_003868	gnl|BL_ORD_ID|21715 SHO79867.1 Similar to S.cerevisiae protein MSS1 (Mitochondrial protein) [Malassezia sympodialis ATCC 42132]
468	XLOC_003871	XLOC_003871	gnl|BL_ORD_ID|24176 SHO77406.1 Similar to S.cerevisiae protein SNQ2 (Plasma membrane ATP-binding cassette (ABC) transporter) [Malassezia sympodialis ATCC 42132]
469	XLOC_003873	XLOC_003873	gnl|BL_ORD_ID|33412 KOS12468.1 pleiotropic drug resistance abc transporter [Malassezia pachydermatis]
470	XLOC_003874	XLOC_003874	gnl|BL_ORD_ID|24176 SHO77406.1 Similar to S.cerevisiae protein SNQ2 (Plasma membrane ATP-binding cassette (ABC) transporter) [Malassezia sympodialis ATCC 42132]
471	XLOC_003875	XLOC_003875	gnl|BL_ORD_ID|24176 SHO77406.1 Similar to S.cerevisiae protein SNQ2 (Plasma membrane ATP-binding cassette (ABC) transporter) [Malassezia sympodialis ATCC 42132]
472	XLOC_003876	XLOC_003876	gnl|BL_ORD_ID|33412 KOS12468.1 pleiotropic drug resistance abc transporter [Malassezia pachydermatis]
473	XLOC_003877	XLOC_003877	gnl|BL_ORD_ID|24176 SHO77406.1 Similar to S.cerevisiae protein SNQ2 (Plasma membrane ATP-binding cassette (ABC) transporter) [Malassezia sympodialis ATCC 42132]
474	XLOC_003880	XLOC_003880	gnl|BL_ORD_ID|33162 KOS12718.1 beta and beta-prime subunits of dna dependent rna-polymerase [Malassezia pachydermatis]
475	XLOC_003881	XLOC_003881	gnl|BL_ORD_ID|33162 KOS12718.1 beta and beta-prime subunits of dna dependent rna-polymerase [Malassezia pachydermatis]
476	XLOC_003915	XLOC_003915	gnl|BL_ORD_ID|29628 KOS16252.1 jsn1-rna-binding protein (pumilio family) [Malassezia pachydermatis]
477	XLOC_003917	XLOC_003917	gnl|BL_ORD_ID|29628 KOS16252.1 jsn1-rna-binding protein (pumilio family) [Malassezia pachydermatis]
478	XLOC_003929	XLOC_003929	gnl|BL_ORD_ID|30241 KOS15639.1 alpha-mannosidase [Malassezia pachydermatis]
479	XLOC_003944	XLOC_003944	gnl|BL_ORD_ID|31142 KOS14738.1 lipid binding protein [Malassezia pachydermatis]
480	XLOC_003944	XLOC_003944	gnl|BL_ORD_ID|16702 PKI82761.1 Snx4p [Malassezia vespertilionis]
481	XLOC_003947	XLOC_003947	gnl|BL_ORD_ID|11181 AXA49816.1 nuclear GTP-binding protein [Malassezia restricta]
482	XLOC_003947	XLOC_003947	gnl|BL_ORD_ID|24126 SHO77456.1 Similar to S.cerevisiae protein YDR341C (Arginyl-tRNA synthetase) [Malassezia sympodialis ATCC 42132]
483	XLOC_003947	XLOC_003947	gnl|BL_ORD_ID|24126 SHO77456.1 Similar to S.cerevisiae protein YDR341C (Arginyl-tRNA synthetase) [Malassezia sympodialis ATCC 42132]
484	XLOC_003947	XLOC_003947	gnl|BL_ORD_ID|11182 AXA49815.1 nuclear GTP-binding protein [Malassezia restricta]
485	XLOC_003947	XLOC_003947	gnl|BL_ORD_ID|11182 AXA49815.1 nuclear GTP-binding protein [Malassezia restricta]
486	XLOC_003991	XLOC_003991	gnl|BL_ORD_ID|15451 PKI84012.1 Ycs4p [Malassezia vespertilionis]
487	XLOC_003993	XLOC_003993	gnl|BL_ORD_ID|22709 SHO78873.1 Similar to S.cerevisiae protein CWC2 (Member of the NineTeen Complex (NTC)) [Malassezia sympodialis ATCC 42132]
488	XLOC_003994	XLOC_003994	gnl|BL_ORD_ID|22709 SHO78873.1 Similar to S.cerevisiae protein CWC2 (Member of the NineTeen Complex (NTC)) [Malassezia sympodialis ATCC 42132]
489	XLOC_003999	XLOC_003999	gnl|BL_ORD_ID|6974 AYO42512.1 DNA damage tolerance protein RHC31 [Malassezia restricta CBS 7877]
490	XLOC_004000	XLOC_004000	gnl|BL_ORD_ID|10700 AXA50297.1 RNA polymerase I-specific transcription initiation factor RRN7 [Malassezia restricta]
491	XLOC_004001	XLOC_004001	gnl|BL_ORD_ID|6974 AYO42512.1 DNA damage tolerance protein RHC31 [Malassezia restricta CBS 7877]
492	XLOC_004002	XLOC_004002	gnl|BL_ORD_ID|10700 AXA50297.1 RNA polymerase I-specific transcription initiation factor RRN7 [Malassezia restricta]
493	XLOC_004003	XLOC_004003	gnl|BL_ORD_ID|25422 SHO76160.1 Similar to S.cerevisiae protein MIG3 (Transcriptional regulator) [Malassezia sympodialis ATCC 42132]
494	XLOC_004004	XLOC_004004	gnl|BL_ORD_ID|25422 SHO76160.1 Similar to S.cerevisiae protein MIG3 (Transcriptional regulator) [Malassezia sympodialis ATCC 42132]
495	XLOC_004015	XLOC_004015	gnl|BL_ORD_ID|21758 SHO79824.1 Similar to S.cerevisiae protein LAP2 (Leucyl aminopeptidase yscIV with epoxide hydrolase activity) [Malassezia sympodialis ATCC 42132]
496	XLOC_004016	XLOC_004016	gnl|BL_ORD_ID|31751 KOS14129.1 leukotriene-a4 hydrolase [Malassezia pachydermatis]
497	XLOC_004016	XLOC_004016	gnl|BL_ORD_ID|21758 SHO79824.1 Similar to S.cerevisiae protein LAP2 (Leucyl aminopeptidase yscIV with epoxide hydrolase activity) [Malassezia sympodialis ATCC 42132]
498	XLOC_004033	XLOC_004033	gnl|BL_ORD_ID|12261 AXA48736.1 vacuolar protein sorting-associated protein 18 [Malassezia restricta]
499	XLOC_004043	XLOC_004043	gnl|BL_ORD_ID|22108 SHO79474.1 Similar to S.cerevisiae protein KIP2 (Kinesin-related motor protein involved in mitotic spindle positioning) [Malassezia sympodialis ATCC 42132]
500	XLOC_004044	XLOC_004044	gnl|BL_ORD_ID|22108 SHO79474.1 Similar to S.cerevisiae protein KIP2 (Kinesin-related motor protein involved in mitotic spindle positioning) [Malassezia sympodialis ATCC 42132]
501	XLOC_004045	XLOC_004045	gnl|BL_ORD_ID|8105 AYO41381.1 F-box DNA helicase protein 1 [Malassezia restricta CBS 7877]
502	XLOC_004048	XLOC_004048	gnl|BL_ORD_ID|15774 PKI83689.1 Apl2p [Malassezia vespertilionis]
503	XLOC_004050	XLOC_004050	gnl|BL_ORD_ID|15774 PKI83689.1 Apl2p [Malassezia vespertilionis]
504	XLOC_004056	XLOC_004056	gnl|BL_ORD_ID|15198 PKI84265.1 Bud6p [Malassezia vespertilionis]
505	XLOC_004056	XLOC_004056	gnl|BL_ORD_ID|23423 SHO78159.1 Component of RNA polymerase transcription factor TFIIH holoenzyme [Malassezia sympodialis ATCC 42132]
506	XLOC_004057	XLOC_004057	gnl|BL_ORD_ID|15198 PKI84265.1 Bud6p [Malassezia vespertilionis]
507	XLOC_004058	XLOC_004058	gnl|BL_ORD_ID|30123 KOS15757.1 splicing factor 3b subunit 1 [Malassezia pachydermatis]
508	XLOC_004059	XLOC_004059	gnl|BL_ORD_ID|30123 KOS15757.1 splicing factor 3b subunit 1 [Malassezia pachydermatis]
509	XLOC_004065	XLOC_004065	gnl|BL_ORD_ID|21734 SHO79848.1 Similar to S.cerevisiae protein ITC1 (Subunit of ATP-dependent Isw2p-Itc1p chromatin remodeling complex) [Malassezia sympodialis ATCC 42132]
510	XLOC_004070	XLOC_004070	gnl|BL_ORD_ID|23544 SHO78038.1 Similar to S.cerevisiae protein PRP40 (U1 snRNP protein involved in splicing) [Malassezia sympodialis ATCC 42132]
511	XLOC_004076	XLOC_004076	gnl|BL_ORD_ID|15881 PKI83582.1 Vps53p [Malassezia vespertilionis]
512	XLOC_004076	XLOC_004076	No hits found
513	XLOC_004080	XLOC_004080	gnl|BL_ORD_ID|24874 SHO76708.1 Similar to S.cerevisiae protein ACS1 (Acetyl-coA synthetase isoform) [Malassezia sympodialis ATCC 42132]
514	XLOC_004084	XLOC_004084	gnl|BL_ORD_ID|24762 SHO76820.1 Bifunctional carbamoylphosphate synthetase/aspartate transcarbamylase [Malassezia sympodialis ATCC 42132]
515	XLOC_004095	XLOC_004095	gnl|BL_ORD_ID|16283 PKI83180.1 Tps2p [Malassezia vespertilionis]
516	XLOC_004096	XLOC_004096	gnl|BL_ORD_ID|16283 PKI83180.1 Tps2p [Malassezia vespertilionis]
517	XLOC_004097	XLOC_004097	gnl|BL_ORD_ID|29767 KOS16113.1 aaa-domain-containing protein [Malassezia pachydermatis]
518	XLOC_004098	XLOC_004098	gnl|BL_ORD_ID|29767 KOS16113.1 aaa-domain-containing protein [Malassezia pachydermatis]
519	XLOC_004120	XLOC_004120	gnl|BL_ORD_ID|11586 AXA49411.1 choline/ethanolamine kinase [Malassezia restricta]
520	XLOC_004127	XLOC_004127	gnl|BL_ORD_ID|24123 SHO77459.1 Similar to S.cerevisiae protein ECM38 (Gamma-glutamyltranspeptidase) [Malassezia sympodialis ATCC 42132]
521	XLOC_004128	XLOC_004128	gnl|BL_ORD_ID|24123 SHO77459.1 Similar to S.cerevisiae protein ECM38 (Gamma-glutamyltranspeptidase) [Malassezia sympodialis ATCC 42132]
522	XLOC_004132	XLOC_004132	gnl|BL_ORD_ID|29334 KOS16546.1 cysteine proteinase [Malassezia pachydermatis]
523	XLOC_004133	XLOC_004133	gnl|BL_ORD_ID|22719 SHO78863.1 Similar to S.cerevisiae protein DUR3 (Plasma membrane transporter for both urea and polyamines) [Malassezia sympodialis ATCC 42132]
524	XLOC_004134	XLOC_004134	gnl|BL_ORD_ID|22719 SHO78863.1 Similar to S.cerevisiae protein DUR3 (Plasma membrane transporter for both urea and polyamines) [Malassezia sympodialis ATCC 42132]
525	XLOC_004139	XLOC_004139	gnl|BL_ORD_ID|16056 PKI83407.1 Cdc60p [Malassezia vespertilionis]
526	XLOC_004140	XLOC_004140	gnl|BL_ORD_ID|16056 PKI83407.1 Cdc60p [Malassezia vespertilionis]
527	XLOC_004149	XLOC_004149	gnl|BL_ORD_ID|30897 KOS14983.1 spliceosome complex protein [Malassezia pachydermatis]
528	XLOC_004150	XLOC_004150	gnl|BL_ORD_ID|30897 KOS14983.1 spliceosome complex protein [Malassezia pachydermatis]
529	XLOC_004153	XLOC_004153	gnl|BL_ORD_ID|31082 KOS14798.1 fthfs-domain-containing protein [Malassezia pachydermatis]
530	XLOC_004154	XLOC_004154	gnl|BL_ORD_ID|31082 KOS14798.1 fthfs-domain-containing protein [Malassezia pachydermatis]
531	XLOC_004165	XLOC_004165	gnl|BL_ORD_ID|22699 SHO78883.1 Similar to S.cerevisiae protein STU1 (Component of the mitotic spindle) [Malassezia sympodialis ATCC 42132]
532	XLOC_004186	XLOC_004186	gnl|BL_ORD_ID|31101 KOS14779.1 peroxisomal half abc transporter [Malassezia pachydermatis]
533	XLOC_004200	XLOC_004200	gnl|BL_ORD_ID|15022 PKI84441.1 hypothetical protein MVES_001497 [Malassezia vespertilionis]
534	XLOC_004203	XLOC_004203	gnl|BL_ORD_ID|15322 PKI84141.1 Nnt1p [Malassezia vespertilionis]
535	XLOC_004229	XLOC_004229	gnl|BL_ORD_ID|16697 PKI82766.1 Hmg1p [Malassezia vespertilionis]
536	XLOC_004234	XLOC_004234	gnl|BL_ORD_ID|32586 KOS13294.1 atp-dependent metallopeptidase hfl [Malassezia pachydermatis]
537	XLOC_004235	XLOC_004235	gnl|BL_ORD_ID|32586 KOS13294.1 atp-dependent metallopeptidase hfl [Malassezia pachydermatis]
538	XLOC_004236	XLOC_004236	gnl|BL_ORD_ID|25869 SHO75713.1 Similar to S.cerevisiae protein AXL2 (Integral plasma membrane protein) [Malassezia sympodialis ATCC 42132]
539	XLOC_004243	XLOC_004243	gnl|BL_ORD_ID|5179 AYO44307.1 ubiquinone/menaquinone biosynthesis methyltransferase [Malassezia restricta CBS 7877]
540	XLOC_004244	XLOC_004244	gnl|BL_ORD_ID|5179 AYO44307.1 ubiquinone/menaquinone biosynthesis methyltransferase [Malassezia restricta CBS 7877]
541	XLOC_004251	XLOC_004251	gnl|BL_ORD_ID|31384 KOS14496.1 beta and beta-prime subunits of dna dependent rna-polymerase [Malassezia pachydermatis]
542	XLOC_004252	XLOC_004252	gnl|BL_ORD_ID|31384 KOS14496.1 beta and beta-prime subunits of dna dependent rna-polymerase [Malassezia pachydermatis]
543	XLOC_004272	XLOC_004272	gnl|BL_ORD_ID|8609 AXA52388.1 ubiquitin carboxyl-terminal hydrolase 5/13 [Malassezia restricta]
544	XLOC_004274	XLOC_004274	gnl|BL_ORD_ID|8609 AXA52388.1 ubiquitin carboxyl-terminal hydrolase 5/13 [Malassezia restricta]
545	XLOC_004291	XLOC_004291	gnl|BL_ORD_ID|30177 KOS15703.1 drug:h+ antiporter [Malassezia pachydermatis]
546	XLOC_004292	XLOC_004292	gnl|BL_ORD_ID|30180 KOS15700.1 RNA-binding G protein [Malassezia pachydermatis]
547	XLOC_004312	XLOC_004312	gnl|BL_ORD_ID|33168 KOS12712.1 clathrin-coated vesicle protein [Malassezia pachydermatis]
548	XLOC_004322	XLOC_004322	gnl|BL_ORD_ID|16592 PKI82871.1 Utp10p [Malassezia vespertilionis]
549	XLOC_004325	XLOC_004325	gnl|BL_ORD_ID|5631 AYO43855.1 putative aminomethyltransferase, mitochondrial [Malassezia restricta CBS 7877]
550	XLOC_004326	XLOC_004326	gnl|BL_ORD_ID|5631 AYO43855.1 putative aminomethyltransferase, mitochondrial [Malassezia restricta CBS 7877]
551	XLOC_004332	XLOC_004332	gnl|BL_ORD_ID|22712 SHO78870.1 Similar to S.cerevisiae protein OYE3 (Conserved NADPH oxidoreductase containing flavin mononucleotide (FMN)) [Malassezia sympodialis ATCC 42132]
552	XLOC_004333	XLOC_004333	gnl|BL_ORD_ID|22712 SHO78870.1 Similar to S.cerevisiae protein OYE3 (Conserved NADPH oxidoreductase containing flavin mononucleotide (FMN)) [Malassezia sympodialis ATCC 42132]
553	XLOC_004338	XLOC_004338	gnl|BL_ORD_ID|33145 KOS12735.1 adenine nucleotide alpha hydrolases-like protein [Malassezia pachydermatis]
554	XLOC_004361	XLOC_004361	gnl|BL_ORD_ID|13684 PKI85779.1 Glt1p [Malassezia vespertilionis]
555	XLOC_004364	XLOC_004364	gnl|BL_ORD_ID|31276 KOS14604.1 arm repeat-containing protein [Malassezia pachydermatis]
556	XLOC_004366	XLOC_004366	gnl|BL_ORD_ID|32036 KOS13844.1 pre-mrna splicing factor [Malassezia pachydermatis]
557	XLOC_004367	XLOC_004367	gnl|BL_ORD_ID|32036 KOS13844.1 pre-mrna splicing factor [Malassezia pachydermatis]
558	XLOC_004368	XLOC_004368	gnl|BL_ORD_ID|21832 SHO79750.1 Similar to S.cerevisiae protein MTC5 (Subunit of the SEA (Seh1-associated) complex) [Malassezia sympodialis ATCC 42132]
559	XLOC_004369	XLOC_004369	gnl|BL_ORD_ID|31885 KOS13995.1 vacuolar membrane protein [Malassezia pachydermatis]
560	XLOC_004381	XLOC_004381	gnl|BL_ORD_ID|24134 SHO77448.1 Clathrin heavy chain [Malassezia sympodialis ATCC 42132]
561	XLOC_004383	XLOC_004383	gnl|BL_ORD_ID|24134 SHO77448.1 Clathrin heavy chain [Malassezia sympodialis ATCC 42132]
562	XLOC_004387	XLOC_004387	gnl|BL_ORD_ID|32532 KOS13348.1 arm repeat-containing protein [Malassezia pachydermatis]
563	XLOC_004417	XLOC_004417	gnl|BL_ORD_ID|5975 AYO43511.1 Dual specificity protein phosphatase 4 [Malassezia restricta CBS 7877]
564	XLOC_004418	XLOC_004418	gnl|BL_ORD_ID|5975 AYO43511.1 Dual specificity protein phosphatase 4 [Malassezia restricta CBS 7877]
565	XLOC_004432	XLOC_004432	gnl|BL_ORD_ID|29465 KOS16415.1 protein esc1 [Malassezia pachydermatis]
566	XLOC_004443	XLOC_004443	gnl|BL_ORD_ID|33246 KOS12634.1 dna replication factor c large subunit [Malassezia pachydermatis]
567	XLOC_004455	XLOC_004455	gnl|BL_ORD_ID|31240 KOS14640.1 formin binding protein 3 [Malassezia pachydermatis]
568	XLOC_004456	XLOC_004456	gnl|BL_ORD_ID|23544 SHO78038.1 Similar to S.cerevisiae protein PRP40 (U1 snRNP protein involved in splicing) [Malassezia sympodialis ATCC 42132]
569	XLOC_004457	XLOC_004457	gnl|BL_ORD_ID|31240 KOS14640.1 formin binding protein 3 [Malassezia pachydermatis]
570	XLOC_004458	XLOC_004458	gnl|BL_ORD_ID|23544 SHO78038.1 Similar to S.cerevisiae protein PRP40 (U1 snRNP protein involved in splicing) [Malassezia sympodialis ATCC 42132]
571	XLOC_004463	XLOC_004463	gnl|BL_ORD_ID|13684 PKI85779.1 Glt1p [Malassezia vespertilionis]
572	XLOC_004464	XLOC_004464	gnl|BL_ORD_ID|13684 PKI85779.1 Glt1p [Malassezia vespertilionis]
573	XLOC_004480	XLOC_004480	gnl|BL_ORD_ID|24116 SHO77466.1 Similar to S.cerevisiae protein CFT2 (Subunit of the mRNA cleavage and polyadenlylation factor (CPF)) [Malassezia sympodialis ATCC 42132]
574	XLOC_004481	XLOC_004481	gnl|BL_ORD_ID|24837 SHO76745.1 Similar to S.cerevisiae protein PTC7 (Type 2C serine/threonine protein phosphatase (PP2C)) [Malassezia sympodialis ATCC 42132]
575	XLOC_004482	XLOC_004482	gnl|BL_ORD_ID|24837 SHO76745.1 Similar to S.cerevisiae protein PTC7 (Type 2C serine/threonine protein phosphatase (PP2C)) [Malassezia sympodialis ATCC 42132]
576	XLOC_004493	XLOC_004493	gnl|BL_ORD_ID|22918 SHO78664.1 Similar to S.cerevisiae protein UBX3 (Subunit of the DSC ubiquitin ligase complex) [Malassezia sympodialis ATCC 42132]
577	XLOC_004494	XLOC_004494	gnl|BL_ORD_ID|22918 SHO78664.1 Similar to S.cerevisiae protein UBX3 (Subunit of the DSC ubiquitin ligase complex) [Malassezia sympodialis ATCC 42132]
578	XLOC_004496	XLOC_004496	gnl|BL_ORD_ID|15025 PKI84438.1 Sin3p [Malassezia vespertilionis]
579	XLOC_004499	XLOC_004499	gnl|BL_ORD_ID|24132 SHO77450.1 Similar to S.cerevisiae protein FAB1 (1-phosphatidylinositol-3-phosphate 5-kinase) [Malassezia sympodialis ATCC 42132]
580	XLOC_004501	XLOC_004501	gnl|BL_ORD_ID|10695 AXA50302.1 palmitoyltransferase ZDHHC2/15/20 [Malassezia restricta]
581	XLOC_004503	XLOC_004503	gnl|BL_ORD_ID|10695 AXA50302.1 palmitoyltransferase ZDHHC2/15/20 [Malassezia restricta]
582	XLOC_004520	XLOC_004520	gnl|BL_ORD_ID|22647 SHO78935.1 Similar to S.cerevisiae protein PAF1 (Component of the Paf1p complex involved in transcription elongation) [Malassezia sympodialis ATCC 42132]
583	XLOC_004521	XLOC_004521	gnl|BL_ORD_ID|22647 SHO78935.1 Similar to S.cerevisiae protein PAF1 (Component of the Paf1p complex involved in transcription elongation) [Malassezia sympodialis ATCC 42132]
584	XLOC_004530	XLOC_004530	gnl|BL_ORD_ID|24118 SHO77464.1 Similar to S.cerevisiae protein PPS1 (Protein phosphatase) [Malassezia sympodialis ATCC 42132]
585	XLOC_004530	XLOC_004530	No hits found
586	XLOC_004531	XLOC_004531	gnl|BL_ORD_ID|24118 SHO77464.1 Similar to S.cerevisiae protein PPS1 (Protein phosphatase) [Malassezia sympodialis ATCC 42132]
587	XLOC_004532	XLOC_004532	No hits found
588	XLOC_004533	XLOC_004533	gnl|BL_ORD_ID|24118 SHO77464.1 Similar to S.cerevisiae protein PPS1 (Protein phosphatase) [Malassezia sympodialis ATCC 42132]
589	XLOC_004534	XLOC_004534	gnl|BL_ORD_ID|24118 SHO77464.1 Similar to S.cerevisiae protein PPS1 (Protein phosphatase) [Malassezia sympodialis ATCC 42132]
590	XLOC_004541	XLOC_004541	gnl|BL_ORD_ID|24112 SHO77470.1 Similar to S.cerevisiae protein UTP10 (Nucleolar protein) [Malassezia sympodialis ATCC 42132]
591	XLOC_004542	XLOC_004542	gnl|BL_ORD_ID|24112 SHO77470.1 Similar to S.cerevisiae protein UTP10 (Nucleolar protein) [Malassezia sympodialis ATCC 42132]
592	XLOC_004553	XLOC_004553	gnl|BL_ORD_ID|8014 AYO41472.1 hypothetical protein DNF11_0522 [Malassezia restricta CBS 7877]
593	XLOC_004554	XLOC_004554	gnl|BL_ORD_ID|8014 AYO41472.1 hypothetical protein DNF11_0522 [Malassezia restricta CBS 7877]
594	XLOC_004571	XLOC_004571	gnl|BL_ORD_ID|16097 PKI83366.1 Gea2p [Malassezia vespertilionis]
595	XLOC_004572	XLOC_004572	gnl|BL_ORD_ID|16097 PKI83366.1 Gea2p [Malassezia vespertilionis]
596	XLOC_004607	XLOC_004607	gnl|BL_ORD_ID|10225 AXA50772.1 8-amino-7-oxononanoate synthase [Malassezia restricta]
597	XLOC_004625	XLOC_004625	gnl|BL_ORD_ID|5605 AYO43881.1 Protein MAM3 [Malassezia restricta CBS 7877]
598	XLOC_004635	XLOC_004635	gnl|BL_ORD_ID|12737 AXA48260.1 transcriptional repressor NF-X1 [Malassezia restricta]
599	XLOC_004636	XLOC_004636	gnl|BL_ORD_ID|12737 AXA48260.1 transcriptional repressor NF-X1 [Malassezia restricta]
600	XLOC_004669	XLOC_004669	gnl|BL_ORD_ID|15500 PKI83963.1 Mdm10p [Malassezia vespertilionis]
601	XLOC_004670	XLOC_004670	gnl|BL_ORD_ID|15500 PKI83963.1 Mdm10p [Malassezia vespertilionis]
602	XLOC_004675	XLOC_004675	gnl|BL_ORD_ID|16813 PKI82650.1 Sec23p [Malassezia vespertilionis]
603	XLOC_004676	XLOC_004676	gnl|BL_ORD_ID|16813 PKI82650.1 Sec23p [Malassezia vespertilionis]
604	XLOC_004677	XLOC_004677	gnl|BL_ORD_ID|25445 SHO76137.1 Similar to S.cerevisiae protein COQ4 (Protein with a role in ubiquinone (Coenzyme Q) biosynthesis) [Malassezia sympodialis ATCC 42132]
605	XLOC_004678	XLOC_004678	gnl|BL_ORD_ID|25445 SHO76137.1 Similar to S.cerevisiae protein COQ4 (Protein with a role in ubiquinone (Coenzyme Q) biosynthesis) [Malassezia sympodialis ATCC 42132]
606	XLOC_004693	XLOC_004693	gnl|BL_ORD_ID|22065 SHO79517.1 Similar to S.cerevisiae protein RPN1 (Non-ATPase base subunit of the 19S RP of the 26S proteasome) [Malassezia sympodialis ATCC 42132]
607	XLOC_004708	XLOC_004708	gnl|BL_ORD_ID|31364 KOS14516.1 endothelial zinc finger protein induced by tumor necrosis factor alpha [Malassezia pachydermatis]
608	XLOC_004709	XLOC_004709	gnl|BL_ORD_ID|31364 KOS14516.1 endothelial zinc finger protein induced by tumor necrosis factor alpha [Malassezia pachydermatis]
609	XLOC_004716	XLOC_004716	gnl|BL_ORD_ID|31208 KOS14672.1 hypothetical protein Malapachy_1171 [Malassezia pachydermatis]
610	XLOC_004724	XLOC_004724	gnl|BL_ORD_ID|29305 KOS16575.1 protein required for actin cytoskeleton organization and cell cycle progression [Malassezia pachydermatis]
611	XLOC_004725	XLOC_004725	gnl|BL_ORD_ID|29305 KOS16575.1 protein required for actin cytoskeleton organization and cell cycle progression [Malassezia pachydermatis]
612	XLOC_004726	XLOC_004726	gnl|BL_ORD_ID|21771 SHO79811.1 Similar to S.cerevisiae protein GYP1 (Cis-golgi GTPase-activating protein (GAP) for yeast Rabs) [Malassezia sympodialis ATCC 42132]
613	XLOC_004727	XLOC_004727	gnl|BL_ORD_ID|21771 SHO79811.1 Similar to S.cerevisiae protein GYP1 (Cis-golgi GTPase-activating protein (GAP) for yeast Rabs) [Malassezia sympodialis ATCC 42132]
614	XLOC_004735	XLOC_004735	gnl|BL_ORD_ID|16629 PKI82834.1 Rdh54p [Malassezia vespertilionis]
615	XLOC_004747	XLOC_004747	gnl|BL_ORD_ID|22507 SHO79075.1 Similar to S.cerevisiae protein SET3 (Defining member of the SET3 histone deacetylase complex) [Malassezia sympodialis ATCC 42132]
616	XLOC_004748	XLOC_004748	gnl|BL_ORD_ID|22507 SHO79075.1 Similar to S.cerevisiae protein SET3 (Defining member of the SET3 histone deacetylase complex) [Malassezia sympodialis ATCC 42132]
617	XLOC_004769	XLOC_004769	gnl|BL_ORD_ID|31889 KOS13991.1 transcription elongation factor spt5 [Malassezia pachydermatis]
618	XLOC_004771	XLOC_004771	gnl|BL_ORD_ID|29846 KOS16034.1 hypothetical protein Malapachy_3059 [Malassezia pachydermatis]
619	XLOC_004772	XLOC_004772	gnl|BL_ORD_ID|29846 KOS16034.1 hypothetical protein Malapachy_3059 [Malassezia pachydermatis]
620	XLOC_004775	XLOC_004775	gnl|BL_ORD_ID|16628 PKI82835.1 Cdc23p [Malassezia vespertilionis]
621	XLOC_004781	XLOC_004781	gnl|BL_ORD_ID|23370 SHO78212.1 Similar to S.cerevisiae protein BNI1 (Formin) [Malassezia sympodialis ATCC 42132]
622	XLOC_004782	XLOC_004782	gnl|BL_ORD_ID|23370 SHO78212.1 Similar to S.cerevisiae protein BNI1 (Formin) [Malassezia sympodialis ATCC 42132]
623	XLOC_004788	XLOC_004788	No hits found
624	XLOC_004798	XLOC_004798	gnl|BL_ORD_ID|24841 SHO76741.1 Similar to S.cerevisiae protein SIT1 (Ferrioxamine B transporter) [Malassezia sympodialis ATCC 42132]
625	XLOC_004800	XLOC_004800	gnl|BL_ORD_ID|24841 SHO76741.1 Similar to S.cerevisiae protein SIT1 (Ferrioxamine B transporter) [Malassezia sympodialis ATCC 42132]
626	XLOC_004802	XLOC_004802	gnl|BL_ORD_ID|32194 KOS13686.1 p-loop containing nucleoside triphosphate hydrolase protein [Malassezia pachydermatis]
627	XLOC_004807	XLOC_004807	gnl|BL_ORD_ID|33320 KOS12560.1 two-component response regulator [Malassezia pachydermatis]
628	XLOC_004811	XLOC_004811	gnl|BL_ORD_ID|15887 PKI83576.1 Eaf1p [Malassezia vespertilionis]
629	XLOC_004825	XLOC_004825	gnl|BL_ORD_ID|31138 KOS14742.1 clathrin heavy chain [Malassezia pachydermatis]
630	XLOC_004826	XLOC_004826	gnl|BL_ORD_ID|31138 KOS14742.1 clathrin heavy chain [Malassezia pachydermatis]
631	XLOC_004845	XLOC_004845	gnl|BL_ORD_ID|36926 DAA33952.1 TPA_inf: bifunctional dethiobiotin synthetase/adenosylmethionine-8-amino-7-oxononanoate aminotransferase [Malassezia globosa CBS 7966]
632	XLOC_004848	XLOC_004848	gnl|BL_ORD_ID|16691 PKI82772.1 hypothetical protein MVES_003172 [Malassezia vespertilionis]
633	XLOC_004898	XLOC_004898	gnl|BL_ORD_ID|16709 PKI82754.1 Pfs2p [Malassezia vespertilionis]
634	XLOC_004899	XLOC_004899	gnl|BL_ORD_ID|16709 PKI82754.1 Pfs2p [Malassezia vespertilionis]
635	XLOC_004907	XLOC_004907	gnl|BL_ORD_ID|5026 AYO44460.1 Putative flavin carrier protein 3 [Malassezia restricta CBS 7877]
636	XLOC_004908	XLOC_004908	gnl|BL_ORD_ID|5026 AYO44460.1 Putative flavin carrier protein 3 [Malassezia restricta CBS 7877]
637	XLOC_004914	XLOC_004914	gnl|BL_ORD_ID|15605 PKI83858.1 Ufd4p [Malassezia vespertilionis]
638	XLOC_004915	XLOC_004915	gnl|BL_ORD_ID|15605 PKI83858.1 Ufd4p [Malassezia vespertilionis]
639	XLOC_004924	XLOC_004924	gnl|BL_ORD_ID|15605 PKI83858.1 Ufd4p [Malassezia vespertilionis]
640	XLOC_004925	XLOC_004925	gnl|BL_ORD_ID|15605 PKI83858.1 Ufd4p [Malassezia vespertilionis]
641	XLOC_004942	XLOC_004942	gnl|BL_ORD_ID|9142 AXA51855.1 DUF907 domain protein [Malassezia restricta]
642	XLOC_004943	XLOC_004943	gnl|BL_ORD_ID|9142 AXA51855.1 DUF907 domain protein [Malassezia restricta]
643	XLOC_004949	XLOC_004949	gnl|BL_ORD_ID|32744 KOS13136.1 taf2-component of tfiid complex [Malassezia pachydermatis]
644	XLOC_004959	XLOC_004959	gnl|BL_ORD_ID|23026 SHO78556.1 Similar to S.cerevisiae protein RPH1 (JmjC domain-containing histone demethylase) [Malassezia sympodialis ATCC 42132]
645	XLOC_004975	XLOC_004975	gnl|BL_ORD_ID|5002 AYO44484.1 NAD-dependent protein deacetylase SIR4 [Malassezia restricta CBS 7877]
646	XLOC_004976	XLOC_004976	gnl|BL_ORD_ID|5002 AYO44484.1 NAD-dependent protein deacetylase SIR4 [Malassezia restricta CBS 7877]
647	XLOC_004998	XLOC_004998	gnl|BL_ORD_ID|33194 KOS12686.1 arm repeat-containing protein [Malassezia pachydermatis]
648	XLOC_005007	XLOC_005007	gnl|BL_ORD_ID|16595 PKI82868.1 Cct7p [Malassezia vespertilionis]
649	XLOC_005008	XLOC_005008	gnl|BL_ORD_ID|16595 PKI82868.1 Cct7p [Malassezia vespertilionis]
650	XLOC_005062	XLOC_005062	gnl|BL_ORD_ID|33157 KOS12723.1 microtubule associated protein [Malassezia pachydermatis]
651	XLOC_005066	XLOC_005066	gnl|BL_ORD_ID|21758 SHO79824.1 Similar to S.cerevisiae protein LAP2 (Leucyl aminopeptidase yscIV with epoxide hydrolase activity) [Malassezia sympodialis ATCC 42132]
652	XLOC_005067	XLOC_005067	gnl|BL_ORD_ID|21758 SHO79824.1 Similar to S.cerevisiae protein LAP2 (Leucyl aminopeptidase yscIV with epoxide hydrolase activity) [Malassezia sympodialis ATCC 42132]
653	XLOC_005070	XLOC_005070	gnl|BL_ORD_ID|30613 KOS15267.1 nuclear distribution protein ro11 [Malassezia pachydermatis]
654	XLOC_005071	XLOC_005071	gnl|BL_ORD_ID|30613 KOS15267.1 nuclear distribution protein ro11 [Malassezia pachydermatis]
655	XLOC_005075	XLOC_005075	gnl|BL_ORD_ID|12394 AXA48603.1 protein N-lysine methyltransferase METTL21D [Malassezia restricta]
656	XLOC_005078	XLOC_005078	gnl|BL_ORD_ID|16871 PKI82592.1 Iml1p [Malassezia vespertilionis]
657	XLOC_005079	XLOC_005079	gnl|BL_ORD_ID|16871 PKI82592.1 Iml1p [Malassezia vespertilionis]
658	XLOC_005094	XLOC_005094	gnl|BL_ORD_ID|23572 SHO78010.1 Similar to S.cerevisiae protein AZF1 (Zinc-finger transcription factor) [Malassezia sympodialis ATCC 42132]
659	XLOC_005095	XLOC_005095	gnl|BL_ORD_ID|23572 SHO78010.1 Similar to S.cerevisiae protein AZF1 (Zinc-finger transcription factor) [Malassezia sympodialis ATCC 42132]
660	XLOC_005104	XLOC_005104	gnl|BL_ORD_ID|16592 PKI82871.1 Utp10p [Malassezia vespertilionis]
661	XLOC_005105	XLOC_005105	gnl|BL_ORD_ID|16592 PKI82871.1 Utp10p [Malassezia vespertilionis]
662	XLOC_005116	XLOC_005116	gnl|BL_ORD_ID|15025 PKI84438.1 Sin3p [Malassezia vespertilionis]
663	XLOC_005117	XLOC_005117	gnl|BL_ORD_ID|15025 PKI84438.1 Sin3p [Malassezia vespertilionis]
664	XLOC_005126	XLOC_005126	gnl|BL_ORD_ID|13604 PKI85859.1 hypothetical protein MVES_000190 [Malassezia vespertilionis]
665	XLOC_005128	XLOC_005128	gnl|BL_ORD_ID|31523 KOS14357.1 hypothetical protein Malapachy_4234 [Malassezia pachydermatis]
666	XLOC_005129	XLOC_005129	gnl|BL_ORD_ID|30954 KOS14926.1 serine threonine-protein kinase cla4 [Malassezia pachydermatis]
667	XLOC_005130	XLOC_005130	gnl|BL_ORD_ID|30954 KOS14926.1 serine threonine-protein kinase cla4 [Malassezia pachydermatis]
668	XLOC_005135	XLOC_005135	gnl|BL_ORD_ID|29466 KOS16414.1 transcription initiation factor tfiid subunit 4 [Malassezia pachydermatis]
669	XLOC_005136	XLOC_005136	gnl|BL_ORD_ID|29466 KOS16414.1 transcription initiation factor tfiid subunit 4 [Malassezia pachydermatis]
670	XLOC_005139	XLOC_005139	gnl|BL_ORD_ID|11942 AXA49055.1 phosphatidylinositol glycan, class F [Malassezia restricta]
671	XLOC_005154	XLOC_005154	gnl|BL_ORD_ID|15990 PKI83473.1 hypothetical protein MVES_002525 [Malassezia vespertilionis]
672	XLOC_005155	XLOC_005155	gnl|BL_ORD_ID|15990 PKI83473.1 hypothetical protein MVES_002525 [Malassezia vespertilionis]
673	XLOC_005171	XLOC_005171	gnl|BL_ORD_ID|23357 SHO78225.1 Similar to S.cerevisiae protein BYE1 (Negative regulator of transcription elongation) [Malassezia sympodialis ATCC 42132]
674	XLOC_005172	XLOC_005172	gnl|BL_ORD_ID|23357 SHO78225.1 Similar to S.cerevisiae protein BYE1 (Negative regulator of transcription elongation) [Malassezia sympodialis ATCC 42132]
675	XLOC_005175	XLOC_005175	gnl|BL_ORD_ID|14354 PKI85109.1 Rpb1p [Malassezia vespertilionis]
676	XLOC_005178	XLOC_005178	gnl|BL_ORD_ID|8430 AYO41056.1 Sacsin [Malassezia restricta CBS 7877]
677	XLOC_005183	XLOC_005183	gnl|BL_ORD_ID|14479 PKI84984.1 hypothetical protein MVES_000753 [Malassezia vespertilionis]
678	XLOC_005216	XLOC_005216	gnl|BL_ORD_ID|32411 KOS13469.1 26s proteasome regulatory complex non-atpase subcomplex rpn1 subunit [Malassezia pachydermatis]
679	XLOC_005217	XLOC_005217	gnl|BL_ORD_ID|32411 KOS13469.1 26s proteasome regulatory complex non-atpase subcomplex rpn1 subunit [Malassezia pachydermatis]
680	XLOC_005246	XLOC_005246	gnl|BL_ORD_ID|9285 AXA51712.1 essential RNA-binding component of cleavage and polyadenylation factor [Malassezia restricta]
681	XLOC_005247	XLOC_005247	gnl|BL_ORD_ID|9285 AXA51712.1 essential RNA-binding component of cleavage and polyadenylation factor [Malassezia restricta]
682	XLOC_005262	XLOC_005262	gnl|BL_ORD_ID|14549 PKI84914.1 Tor1p [Malassezia vespertilionis]
683	XLOC_005307	XLOC_005307	gnl|BL_ORD_ID|29319 KOS16561.1 set domain-containing protein [Malassezia pachydermatis]
684	XLOC_005308	XLOC_005308	gnl|BL_ORD_ID|29319 KOS16561.1 set domain-containing protein [Malassezia pachydermatis]
685	XLOC_005313	XLOC_005313	gnl|BL_ORD_ID|15285 PKI84178.1 Qcr2p [Malassezia vespertilionis]
686	XLOC_005314	XLOC_005314	gnl|BL_ORD_ID|15285 PKI84178.1 Qcr2p [Malassezia vespertilionis]
687	XLOC_005327	XLOC_005327	gnl|BL_ORD_ID|15883 PKI83580.1 Atg4p [Malassezia vespertilionis]
688	XLOC_005347	XLOC_005347	gnl|BL_ORD_ID|24113 SHO77469.1 Similar to S.cerevisiae protein CTI6 (Component of the Rpd3L histone deacetylase complex) [Malassezia sympodialis ATCC 42132]
689	XLOC_005416	XLOC_005416	gnl|BL_ORD_ID|30484 KOS15396.1 boi1-bem1 protein-binding protein [Malassezia pachydermatis]
690	XLOC_005422	XLOC_005422	gnl|BL_ORD_ID|5093 AYO44393.1 putative ubiquitin carboxyl-terminal hydrolase 3 [Malassezia restricta CBS 7877]
691	XLOC_005423	XLOC_005423	gnl|BL_ORD_ID|5093 AYO44393.1 putative ubiquitin carboxyl-terminal hydrolase 3 [Malassezia restricta CBS 7877]
692	XLOC_005423	XLOC_005423	No hits found
693	XLOC_005579	XLOC_005579	gnl|BL_ORD_ID|15723 PKI83740.1 Bre1p [Malassezia vespertilionis]
694	XLOC_005668	XLOC_005668	gnl|BL_ORD_ID|22718 SHO78864.1 Similar to S.cerevisiae protein NGG1 (Subunit of chromatin modifying histone acetyltransferase complexes) [Malassezia sympodialis ATCC 42132]
695	XLOC_005692	XLOC_005692	gnl|BL_ORD_ID|31138 KOS14742.1 clathrin heavy chain [Malassezia pachydermatis]
696	XLOC_005693	XLOC_005693	gnl|BL_ORD_ID|31138 KOS14742.1 clathrin heavy chain [Malassezia pachydermatis]
697	XLOC_005697	XLOC_005697	No hits found
698	XLOC_005727	XLOC_005727	gnl|BL_ORD_ID|10263 AXA50734.1 transcription elongation factor SPT5 [Malassezia restricta]
699	XLOC_005759	XLOC_005759	No hits found
700	XLOC_005760	XLOC_005760	No hits found
701	XLOC_005765	XLOC_005765	gnl|BL_ORD_ID|31384 KOS14496.1 beta and beta-prime subunits of dna dependent rna-polymerase [Malassezia pachydermatis]
702	XLOC_005766	XLOC_005766	gnl|BL_ORD_ID|31384 KOS14496.1 beta and beta-prime subunits of dna dependent rna-polymerase [Malassezia pachydermatis]
703	XLOC_005776	XLOC_005776	No hits found
704	XLOC_005805	XLOC_005805	gnl|BL_ORD_ID|23028 SHO78554.1 Similar to S.cerevisiae protein DIA4 (Probable mitochondrial seryl-tRNA synthetase) [Malassezia sympodialis ATCC 42132]
705	XLOC_005871	XLOC_005871	gnl|BL_ORD_ID|23507 SHO78075.1 Similar to S.cerevisiae protein RSC8 (Component of the RSC chromatin remodeling complex) [Malassezia sympodialis ATCC 42132]
706	XLOC_005926	XLOC_005926	No hits found
707	XLOC_005956	XLOC_005956	No hits found
708	XLOC_006019	XLOC_006019	No hits found
709	XLOC_006020	XLOC_006020	No hits found
710	XLOC_006021	XLOC_006021	gnl|BL_ORD_ID|10243 AXA50754.1 protein phosphatase methylesterase 1 [Malassezia restricta]
711	XLOC_006022	XLOC_006022	gnl|BL_ORD_ID|10243 AXA50754.1 protein phosphatase methylesterase 1 [Malassezia restricta]
712	XLOC_006059	XLOC_006059	No hits found
713	XLOC_006070	XLOC_006070	gnl|BL_ORD_ID|23616 SHO77966.1 Similar to S.cerevisiae protein TOR1 (PIK-related protein kinase and rapamycin target) [Malassezia sympodialis ATCC 42132]
714	XLOC_006071	XLOC_006071	gnl|BL_ORD_ID|23616 SHO77966.1 Similar to S.cerevisiae protein TOR1 (PIK-related protein kinase and rapamycin target) [Malassezia sympodialis ATCC 42132]
715	XLOC_006099	XLOC_006099	gnl|BL_ORD_ID|31138 KOS14742.1 clathrin heavy chain [Malassezia pachydermatis]
716	XLOC_006100	XLOC_006100	gnl|BL_ORD_ID|31138 KOS14742.1 clathrin heavy chain [Malassezia pachydermatis]
717	XLOC_006108	XLOC_006108	gnl|BL_ORD_ID|9496 AXA51501.1 serine/threonine-protein kinase mTOR [Malassezia restricta]
718	XLOC_006138	XLOC_006138	gnl|BL_ORD_ID|12477 AXA48520.1 pre-mRNA-processing factor 8 [Malassezia restricta]
719	XLOC_006139	XLOC_006139	gnl|BL_ORD_ID|12477 AXA48520.1 pre-mRNA-processing factor 8 [Malassezia restricta]
720	XLOC_006145	XLOC_006145	gnl|BL_ORD_ID|9545 AXA51452.1 component of the RSC chromatin remodeling complex [Malassezia restricta]
721	XLOC_006188	XLOC_006188	gnl|BL_ORD_ID|22706 SHO78876.1 Similar to S.cerevisiae protein RTS2 (Basic zinc-finger protein) [Malassezia sympodialis ATCC 42132]
722	XLOC_006189	XLOC_006189	gnl|BL_ORD_ID|22706 SHO78876.1 Similar to S.cerevisiae protein RTS2 (Basic zinc-finger protein) [Malassezia sympodialis ATCC 42132]
723	XLOC_006253	XLOC_006253	No hits found
724	XLOC_006287	XLOC_006287	gnl|BL_ORD_ID|14549 PKI84914.1 Tor1p [Malassezia vespertilionis]
725	XLOC_006288	XLOC_006288	gnl|BL_ORD_ID|14549 PKI84914.1 Tor1p [Malassezia vespertilionis]
726	XLOC_006324	XLOC_006324	No hits found
727	XLOC_006364	XLOC_006364	gnl|BL_ORD_ID|32075 KOS13805.1 fog: tpr repeat [Malassezia pachydermatis]
728	XLOC_006365	XLOC_006365	gnl|BL_ORD_ID|32075 KOS13805.1 fog: tpr repeat [Malassezia pachydermatis]
729	XLOC_006376	XLOC_006376	gnl|BL_ORD_ID|22940 SHO78642.1 Similar to S.cerevisiae protein HRB1 (Poly(A+) RNA-binding protein) [Malassezia sympodialis ATCC 42132]
730	XLOC_006389	XLOC_006389	gnl|BL_ORD_ID|23026 SHO78556.1 Similar to S.cerevisiae protein RPH1 (JmjC domain-containing histone demethylase) [Malassezia sympodialis ATCC 42132]
731	XLOC_006402	XLOC_006402	gnl|BL_ORD_ID|23634 SHO77948.1 Similar to S.cerevisiae protein CDC5 (Polo-like kinase) [Malassezia sympodialis ATCC 42132]
732	XLOC_006472	XLOC_006472	No hits found
733	XLOC_006483	XLOC_006483	gnl|BL_ORD_ID|29696 KOS16184.1 transcription factor [Malassezia pachydermatis]
734	XLOC_006484	XLOC_006484	gnl|BL_ORD_ID|29696 KOS16184.1 transcription factor [Malassezia pachydermatis]
