# Supplementary material for: Azole Resistance Mechanisms in Pathogenic Malassezia furfur
Source: Antimicrob Agents Chemother. 2021 Apr 19;65(5):e01975-20. doi: 10.1128/AAC.01975-20 (PMC8092866; doi:10.1128/AAC.01975-20)
Supplement: Supplemental file 2 [file AAC.01975-20-s0002.xlsx]

## Sheet: Sheet1
	geneID	Log2 FC (7019>7982)	Log2 FC (14141>7982)
1	gnl|BL_ORD_ID|31970 KOS13910.1 prohibitin phb1 [Malassezia pachydermatis]	19.4	19.5
2	gnl|BL_ORD_ID|30529 KOS15351.1 60s ribosomal protein l6 [Malassezia pachydermatis]	18.7	18.6
3	gnl|BL_ORD_ID|33178 KOS12702.1 family transposase isoform 2 [Malassezia pachydermatis]	18.5	18.5
4	gnl|BL_ORD_ID|25699 SHO75883.1 Similar to S.cerevisiae protein YBT1 (Transporter of the ATP-binding cassette (ABC) family) [Malassezia sympodialis ATCC 42132]	17.5	17.6
5	gnl|BL_ORD_ID|32020 KOS13860.1 tpr-like protein [Malassezia pachydermatis]	17.1	17.2
6	gnl|BL_ORD_ID|15544 PKI83919.1 Acc1p [Malassezia vespertilionis]	17.1	17.2
7	gnl|BL_ORD_ID|29346 KOS16534.1 carbamoyl-phosphate synthase [Malassezia pachydermatis]	17	17.1
8	gnl|BL_ORD_ID|32241 KOS13639.1 tkl tkl-ccin protein kinase [Malassezia pachydermatis]	16.7	16.8
9	gnl|BL_ORD_ID|32984 KOS12896.1 putative phospholipase c [Malassezia pachydermatis]	16.7	16.8
10	gnl|BL_ORD_ID|15544 PKI83919.1 Acc1p [Malassezia vespertilionis]	16.1	16.2
11	gnl|BL_ORD_ID|32222 KOS13658.1 multidrug oligosaccharidyl-lipid polysaccharide flippase [Malassezia pachydermatis]	15.7	15.7
12	gnl|BL_ORD_ID|31363 KOS14517.1 cell division control protein 10 [Malassezia pachydermatis]	15.7	15.7
13	gnl|BL_ORD_ID|25890 SHO75692.1 Similar to S.cerevisiae protein JJJ1 (Co-chaperone that stimulates the ATPase activity of Ssa1p) [Malassezia sympodialis ATCC 42132]	14.9	15
14	gnl|BL_ORD_ID|15057 PKI84406.1 Bst1p [Malassezia vespertilionis]	14.6	14.7
15	gnl|BL_ORD_ID|14546 PKI84917.1 Stt4p [Malassezia vespertilionis]	14.1	14.1
16	gnl|BL_ORD_ID|12925 AXA48072.1 DnaJ subfamily B member 4 [Malassezia restricta]	14.1	14
17	gnl|BL_ORD_ID|32987 KOS12893.1 wd40 repeat-like protein [Malassezia pachydermatis]	14	14
18	gnl|BL_ORD_ID|25768 SHO75814.1 Actin [Malassezia sympodialis ATCC 42132]	13.6	13.8
19	gnl|BL_ORD_ID|22417 SHO79165.1 Similar to S.cerevisiae protein PRP9 (Subunit of the SF3a splicing factor complex) [Malassezia sympodialis ATCC 42132]	13.4	13.5
20	gnl|BL_ORD_ID|15225 PKI84238.1 Plc1p [Malassezia vespertilionis]	13.2	13.3
